# Supplementary material for: Rapid progress on the vertebrate tree of life
Source: BMC Biol. 2010 Mar 8;8:19. doi: 10.1186/1741-7007-8-19 (PMC2842240; doi:10.1186/1741-7007-8-19)
Supplement: Additional file 3 — Phylogenies for 100 vertebrate clades A zip file containing the majority rule bootstrap consensus phylogenies for each of the clades that we analysed. These require freely available tree viewing software, such as FigTree or TreeView. [file 1741-7007-8-19-S3.ZIP]

Archive with 205 entries (202 files):
- Supplementary_tree_files/
- Supplementary_tree_files/.DS_Store
- __MACOSX/
- __MACOSX/Supplementary_tree_files/
- __MACOSX/Supplementary_tree_files/._.DS_Store
- Supplementary_tree_files/Acanthuroidei.con.tre
- __MACOSX/Supplementary_tree_files/._Acanthuroidei.con.tre
- Supplementary_tree_files/Afrotheria.con.tre
- __MACOSX/Supplementary_tree_files/._Afrotheria.con.tre
- Supplementary_tree_files/Amphisbaenia.con.tre
- __MACOSX/Supplementary_tree_files/._Amphisbaenia.con.tre
- Supplementary_tree_files/Anguilliformes.con.tre
- __MACOSX/Supplementary_tree_files/._Anguilliformes.con.tre
- Supplementary_tree_files/Anguimorpha.con.tre
- __MACOSX/Supplementary_tree_files/._Anguimorpha.con.tre
- Supplementary_tree_files/Anseriformes.con.tre
- __MACOSX/Supplementary_tree_files/._Anseriformes.con.tre
- Supplementary_tree_files/Aplocheiloidei.con.tre
- __MACOSX/Supplementary_tree_files/._Aplocheiloidei.con.tre
- Supplementary_tree_files/Apodiformes.con.tre
- __MACOSX/Supplementary_tree_files/._Apodiformes.con.tre
- Supplementary_tree_files/Atheriniformes.con.tre
- __MACOSX/Supplementary_tree_files/._Atheriniformes.con.tre
- Supplementary_tree_files/Aulopiformes.con.tre
- __MACOSX/Supplementary_tree_files/._Aulopiformes.con.tre
- Supplementary_tree_files/Bagridae.con.tre
- __MACOSX/Supplementary_tree_files/._Bagridae.con.tre
- Supplementary_tree_files/Beloniformes.con.tre
- __MACOSX/Supplementary_tree_files/._Beloniformes.con.tre
- Supplementary_tree_files/Beryciformes.con.tre
- __MACOSX/Supplementary_tree_files/._Beryciformes.con.tre
- Supplementary_tree_files/Blennioidei.con.tre
- __MACOSX/Supplementary_tree_files/._Blennioidei.con.tre
- Supplementary_tree_files/Boidae.con.tre
- __MACOSX/Supplementary_tree_files/._Boidae.con.tre
- Supplementary_tree_files/Bucerotiformes.con.tre
- __MACOSX/Supplementary_tree_files/._Bucerotiformes.con.tre
- Supplementary_tree_files/Bufonidae.con.tre
- __MACOSX/Supplementary_tree_files/._Bufonidae.con.tre
- Supplementary_tree_files/Caprimulgiformes.con.tre
- __MACOSX/Supplementary_tree_files/._Caprimulgiformes.con.tre
- Supplementary_tree_files/Carangoidei.con.tre
- __MACOSX/Supplementary_tree_files/._Carangoidei.con.tre
- Supplementary_tree_files/Carnivora.con.tre
- __MACOSX/Supplementary_tree_files/._Carnivora.con.tre
- Supplementary_tree_files/Centrolenidae.con.tre
- __MACOSX/Supplementary_tree_files/._Centrolenidae.con.tre
- Supplementary_tree_files/Certhiidae.con.tre
- __MACOSX/Supplementary_tree_files/._Certhiidae.con.tre
- Supplementary_tree_files/Cetacea.con.tre
- __MACOSX/Supplementary_tree_files/._Cetacea.con.tre
- Supplementary_tree_files/Chamaeleonidae.con.tre
- __MACOSX/Supplementary_tree_files/._Chamaeleonidae.con.tre
- Supplementary_tree_files/Characiformes.con.tre
- __MACOSX/Supplementary_tree_files/._Characiformes.con.tre
- Supplementary_tree_files/Chondrichthyes.con.tre
- __MACOSX/Supplementary_tree_files/._Chondrichthyes.con.tre
- Supplementary_tree_files/Ciconiiformes.con.tre
- __MACOSX/Supplementary_tree_files/._Ciconiiformes.con.tre
- Supplementary_tree_files/Cirrhitoidea.con.tre
- __MACOSX/Supplementary_tree_files/._Cirrhitoidea.con.tre
- Supplementary_tree_files/Cisticolidae.con.tre
- __MACOSX/Supplementary_tree_files/._Cisticolidae.con.tre
- Supplementary_tree_files/Clupeomorpha.con.tre
- __MACOSX/Supplementary_tree_files/._Clupeomorpha.con.tre
- Supplementary_tree_files/Corvoidea.con.tre
- __MACOSX/Supplementary_tree_files/._Corvoidea.con.tre
- Supplementary_tree_files/Cotingidae.con.tre
- __MACOSX/Supplementary_tree_files/._Cotingidae.con.tre
- Supplementary_tree_files/Cottoidei.con.tre
- __MACOSX/Supplementary_tree_files/._Cottoidei.con.tre
- Supplementary_tree_files/Crocodylidae.con.tre
- __MACOSX/Supplementary_tree_files/._Crocodylidae.con.tre
- Supplementary_tree_files/Cryptobranchoidea.con.tre
- __MACOSX/Supplementary_tree_files/._Cryptobranchoidea.con.tre
- Supplementary_tree_files/Cuculiformes.con.tre
- __MACOSX/Supplementary_tree_files/._Cuculiformes.con.tre
- Supplementary_tree_files/Cyprinodontoidei.con.tre
- __MACOSX/Supplementary_tree_files/._Cyprinodontoidei.con.tre
- Supplementary_tree_files/Doradidae.con.tre
- __MACOSX/Supplementary_tree_files/._Doradidae.con.tre
- Supplementary_tree_files/Elapidae.con.tre
- __MACOSX/Supplementary_tree_files/._Elapidae.con.tre
- Supplementary_tree_files/Falconiformes.con.tre
- __MACOSX/Supplementary_tree_files/._Falconiformes.con.tre
- Supplementary_tree_files/Galliformes.con.tre
- __MACOSX/Supplementary_tree_files/._Galliformes.con.tre
- Supplementary_tree_files/Gekkota.con.tre
- __MACOSX/Supplementary_tree_files/._Gekkota.con.tre
- Supplementary_tree_files/Gobiidae.con.tre
- __MACOSX/Supplementary_tree_files/._Gobiidae.con.tre
- Supplementary_tree_files/Gruiformes.con.tre
- __MACOSX/Supplementary_tree_files/._Gruiformes.con.tre
- Supplementary_tree_files/Gymnophiona.con.tre
- __MACOSX/Supplementary_tree_files/._Gymnophiona.con.tre
- Supplementary_tree_files/Gymnotiformes.con.tre
- __MACOSX/Supplementary_tree_files/._Gymnotiformes.con.tre
- Supplementary_tree_files/Hylidae.con.tre
- __MACOSX/Supplementary_tree_files/._Hylidae.con.tre
- Supplementary_tree_files/Hystricognathi.con.tre
- __MACOSX/Supplementary_tree_files/._Hystricognathi.con.tre
- Supplementary_tree_files/Ictaluridae.con.tre
- __MACOSX/Supplementary_tree_files/._Ictaluridae.con.tre
- Supplementary_tree_files/Iguaninae.con.tre
- __MACOSX/Supplementary_tree_files/._Iguaninae.con.tre
- Supplementary_tree_files/Lacertoidea.con.tre
- __MACOSX/Supplementary_tree_files/._Lacertoidea.con.tre
- Supplementary_tree_files/Lagomorpha.con.tre
- __MACOSX/Supplementary_tree_files/._Lagomorpha.con.tre
- Supplementary_tree_files/Laridae.con.tre
- __MACOSX/Supplementary_tree_files/._Laridae.con.tre
- Supplementary_tree_files/Lemuriformes.con.tre
- __MACOSX/Supplementary_tree_files/._Lemuriformes.con.tre
- Supplementary_tree_files/Lutjanidae.con.tre
- __MACOSX/Supplementary_tree_files/._Lutjanidae.con.tre
- Supplementary_tree_files/Mantellidae.con.tre
- __MACOSX/Supplementary_tree_files/._Mantellidae.con.tre
- Supplementary_tree_files/Mesobatrachia.con.tre
- __MACOSX/Supplementary_tree_files/._Mesobatrachia.con.tre
- Supplementary_tree_files/Metatheria.con.tre
- __MACOSX/Supplementary_tree_files/._Metatheria.con.tre
- Supplementary_tree_files/Microhyloidea.con.tre
- __MACOSX/Supplementary_tree_files/._Microhyloidea.con.tre
- Supplementary_tree_files/Muridae.con.tre
- __MACOSX/Supplementary_tree_files/._Muridae.con.tre
- Supplementary_tree_files/Muscicapidae.con.tre
- __MACOSX/Supplementary_tree_files/._Muscicapidae.con.tre
- Supplementary_tree_files/Myctophiformes.con.tre
- __MACOSX/Supplementary_tree_files/._Myctophiformes.con.tre
- Supplementary_tree_files/Nectariniidae.con.tre
- __MACOSX/Supplementary_tree_files/._Nectariniidae.con.tre
- Supplementary_tree_files/Nesomyidae.con.tre
- __MACOSX/Supplementary_tree_files/._Nesomyidae.con.tre
- Supplementary_tree_files/Osteoglossiformes.con.tre
- __MACOSX/Supplementary_tree_files/._Osteoglossiformes.con.tre
- Supplementary_tree_files/Palaeognathae.con.tre
- __MACOSX/Supplementary_tree_files/._Palaeognathae.con.tre
- Supplementary_tree_files/Paracanthopterygii.con.tre
- __MACOSX/Supplementary_tree_files/._Paracanthopterygii.con.tre
- Supplementary_tree_files/Pelecaniformes.con.tre
- __MACOSX/Supplementary_tree_files/._Pelecaniformes.con.tre
- Supplementary_tree_files/Percidae.con.tre
- __MACOSX/Supplementary_tree_files/._Percidae.con.tre
- Supplementary_tree_files/Perissodactyla.con.tre
- __MACOSX/Supplementary_tree_files/._Perissodactyla.con.tre
- Supplementary_tree_files/Petromyzontiformes.con.tre
- __MACOSX/Supplementary_tree_files/._Petromyzontiformes.con.tre
- Supplementary_tree_files/Phyllostomidae.con.tre
- __MACOSX/Supplementary_tree_files/._Phyllostomidae.con.tre
- Supplementary_tree_files/Plethodontidae.con.tre
- __MACOSX/Supplementary_tree_files/._Plethodontidae.con.tre
- Supplementary_tree_files/Polychrotinae.con.tre
- __MACOSX/Supplementary_tree_files/._Polychrotinae.con.tre
- Supplementary_tree_files/Pomacanthidae.con.tre
- __MACOSX/Supplementary_tree_files/._Pomacanthidae.con.tre
- Supplementary_tree_files/Pomacentridae.con.tre
- __MACOSX/Supplementary_tree_files/._Pomacentridae.con.tre
- Supplementary_tree_files/Procellariiformes.con.tre
- __MACOSX/Supplementary_tree_files/._Procellariiformes.con.tre
- Supplementary_tree_files/Psittaciformes.con.tre
- __MACOSX/Supplementary_tree_files/._Psittaciformes.con.tre
- Supplementary_tree_files/Pycnonotidae.con.tre
- __MACOSX/Supplementary_tree_files/._Pycnonotidae.con.tre
- Supplementary_tree_files/Rhacophoridae.con.tre
- __MACOSX/Supplementary_tree_files/._Rhacophoridae.con.tre
- Supplementary_tree_files/Rhinolophidae.con.tre
- __MACOSX/Supplementary_tree_files/._Rhinolophidae.con.tre
- Supplementary_tree_files/Sciaenidae.con.tre
- __MACOSX/Supplementary_tree_files/._Sciaenidae.con.tre
- Supplementary_tree_files/Sciuridae.con.tre
- __MACOSX/Supplementary_tree_files/._Sciuridae.con.tre
- Supplementary_tree_files/Scorpaenoidei.con.tre
- __MACOSX/Supplementary_tree_files/._Scorpaenoidei.con.tre
- Supplementary_tree_files/Serranidae.con.tre
- __MACOSX/Supplementary_tree_files/._Serranidae.con.tre
- Supplementary_tree_files/Sparidae.con.tre
- __MACOSX/Supplementary_tree_files/._Sparidae.con.tre
- Supplementary_tree_files/Stenopterygii.con.tre
- __MACOSX/Supplementary_tree_files/._Stenopterygii.con.tre
- Supplementary_tree_files/Strigiformes.con.tre
- __MACOSX/Supplementary_tree_files/._Strigiformes.con.tre
- Supplementary_tree_files/Stromateoidei.con.tre
- __MACOSX/Supplementary_tree_files/._Stromateoidei.con.tre
- Supplementary_tree_files/Sylviidae.con.tre
- __MACOSX/Supplementary_tree_files/._Sylviidae.con.tre
- Supplementary_tree_files/Tetraodontiformes.con.tre
- __MACOSX/Supplementary_tree_files/._Tetraodontiformes.con.tre
- Supplementary_tree_files/Thamnophilidae.con.tre
- __MACOSX/Supplementary_tree_files/._Thamnophilidae.con.tre
- Supplementary_tree_files/Trochilidae.con.tre
- __MACOSX/Supplementary_tree_files/._Trochilidae.con.tre
- Supplementary_tree_files/Turtles.con.tre
- __MACOSX/Supplementary_tree_files/._Turtles.con.tre
- Supplementary_tree_files/Typhlopoidea.con.tre
- __MACOSX/Supplementary_tree_files/._Typhlopoidea.con.tre
- Supplementary_tree_files/Vespertilionidae.con.tre
- __MACOSX/Supplementary_tree_files/._Vespertilionidae.con.tre
- Supplementary_tree_files/Viperidae.con.tre
- __MACOSX/Supplementary_tree_files/._Viperidae.con.tre
- Supplementary_tree_files/Xenarthra.con.tre
- __MACOSX/Supplementary_tree_files/._Xenarthra.con.tre
- Supplementary_tree_files/Xenodontinae.con.tre
- __MACOSX/Supplementary_tree_files/._Xenodontinae.con.tre
- Supplementary_tree_files/Zoarcoidei.con.tre
- __MACOSX/Supplementary_tree_files/._Zoarcoidei.con.tre
