# Supplementary material for: Rapid progress on the vertebrate tree of life
Source: BMC Biol. 2010 Mar 8;8:19. doi: 10.1186/1741-7007-8-19 (PMC2842240; doi:10.1186/1741-7007-8-19)
Supplement: Additional file 3 — Phylogenies for 100 vertebrate clades A zip file containing the majority rule bootstrap consensus phylogenies for each of the clades that we analysed. These require freely available tree viewing software, such as FigTree or TreeView. [file 1741-7007-8-19-S3.ZIP › Supplementary_tree_files/Acanthuroidei.con.tre]

#NEXUS
Begin trees; [Treefile saved Mon Oct 13 13:46:10 2008]
	Translate
		1 Acanthurus_bahianus,
		2 Acanthurus_blochii,
		3 Acanthurus_chirurgus,
		4 Acanthurus_dussumieri,
		5 Acanthurus_guttatus,
		6 Acanthurus_japonicus,
		7 Acanthurus_mata,
		8 Acanthurus_nigricans,
		9 Acanthurus_nigroris,
		10 Acanthurus_nubilus,
		11 Acanthurus_olivaceus,
		12 Acanthurus_pyroferus,
		13 Acanthurus_thompsoni,
		14 Acanthurus_xanthopterus,
		15 Chaetodipterus_faber,
		16 Ctenochaetus_binotatus,
		17 Ctenochaetus_cyanocheilus,
		18 Ctenochaetus_hawaiiensis,
		19 Ctenochaetus_striatus,
		20 Luvarus_imperialis,
		21 Naso_annulatus,
		22 Naso_brachycentron,
		23 Naso_brevirostris,
		24 Naso_caeruleacauda,
		25 Naso_caesius,
		26 Naso_elegans,
		27 Naso_fageni,
		28 Naso_hexacanthus,
		29 Naso_lituratus,
		30 Naso_lopezi,
		31 Naso_maculatus,
		32 Naso_mcdadei,
		33 Naso_minor,
		34 Naso_reticulatus,
		35 Naso_thynnoides,
		36 Naso_tonganus,
		37 Naso_tuberosus,
		38 Naso_unicornis,
		39 Naso_vlamingii,
		40 Paracanthurus_hepatus,
		41 Platax_boersii,
		42 Platax_orbicularis,
		43 Platax_teira,
		44 Prionurus_laticlavius,
		45 Prionurus_maculatus,
		46 Prionurus_microlepidotus,
		47 Prionurus_scalprum,
		48 Scatophagus_argus,
		49 Scatophagus_tetracanthus,
		50 Selenotoca_multifasciata,
		51 Siganus_argenteus,
		52 Siganus_canaliculatus,
		53 Siganus_corallinus,
		54 Siganus_doliatus,
		55 Siganus_fuscescens,
		56 Siganus_guttatus,
		57 Siganus_javus,
		58 Siganus_lineatus,
		59 Siganus_luridus,
		60 Siganus_magnificus,
		61 Siganus_puellus,
		62 Siganus_punctatissimus,
		63 Siganus_punctatus,
		64 Siganus_randalli,
		65 Siganus_rivulatus,
		66 Siganus_spinus,
		67 Siganus_stellatus,
		68 Siganus_sutor,
		69 Siganus_unimaculatus,
		70 Siganus_uspi,
		71 Siganus_vermiculatus,
		72 Siganus_virgatus,
		73 Siganus_vulpinus,
		74 Siganus_woodlandi,
		75 Zanclus_cornutus,
		76 Zebrasoma_flavescens,
		77 Zebrasoma_scopas,
		78 Zebrasoma_veliferum
		;
tree PAUP_1 = [&U] (1,(2,4,5,(6,8)90.800003,7,9,10,11,12,13,14,(((((((15,((41,43)91.000000,42)90.000000)90.000000,(((48,50)64.000000,49)98.300003,(((51,74)64.000000,((((53,(54,72)100.000000)91.900002,((56,58)96.699997,64)98.800003)75.599998,71)93.699997,(57,(((60,70)60.000000,(69,73)98.377777)88.633331,63)60.011112,61,62,67)51.200001)92.199997)52.000000,(((52,55)88.300003,(65,68)55.900002,66)77.3…
End;
