# Supplementary material for: Rapid progress on the vertebrate tree of life
Source: BMC Biol. 2010 Mar 8;8:19. doi: 10.1186/1741-7007-8-19 (PMC2842240; doi:10.1186/1741-7007-8-19)
Supplement: Additional file 3 — Phylogenies for 100 vertebrate clades A zip file containing the majority rule bootstrap consensus phylogenies for each of the clades that we analysed. These require freely available tree viewing software, such as FigTree or TreeView. [file 1741-7007-8-19-S3.ZIP › Supplementary_tree_files/Afrotheria.con.tre]

#NEXUS 

Begin trees;  [Treefile saved Mon Oct 13 16:25:17 2008]


	Translate
		1 Amblysomus_hottentotus,
		2 Amblysomus_iris,
		3 Chrysospalax_trevelyani,
		4 Dendrohyrax_dorsalis,
		5 Dugong_dugon,
		6 Elephantulus_brachyrhynchus,
		7 Elephantulus_edwardii,
		8 Elephantulus_intufi,
		9 Elephantulus_myurus,
		10 Elephantulus_rozeti,
		11 Elephantulus_rufescens,
		12 Elephantulus_rupestris,
		13 Elephas_antiquus,
		14 Elephas_cypriotes,
		15 Elephas_maximus,
		16 Geogale_aurita,
		17 Hemicentetes_semispinosus,
		18 Heterohyrax_brucei,
		19 Limnogale_mergulus,
		20 Loxodonta_cyclotis,
		21 Macroscelides_proboscideus,
		22 Mammut_americanum,
		23 Mammuthus_primigenius,
		24 Microgale_brevicaudata,
		25 Microgale_talazaci,
		26 Micropotamogale_lamottei,
		27 Orycteropus_afer,
		28 Oryzorictes_hova,
		29 Oryzorictes_talpoides,
		30 Petrodromus_tetradactylus,
		31 Potamogale_velox,
		32 Setifer_setosus,
		33 Tenrec_ecaudatus,
		34 Trichechus_inunguis,
		35 Trichechus_manatus,
		36 Trichechus_senegalensis
		;
tree PAUP_1 = [&U] (1,(2,((((4,18)71.933334,(5,((34,35)79.800003,36)97.800003)97.599998,(((13,14)60.433334,(20,23)62.200001,22)82.000000,15)83.000000)72.800003,27)70.300003,(((((6,11)99.000000,8)52.099998,12)85.400002,(7,9)94.000000)94.599998,((10,30)97.800003,21)86.800003)96.199997,(((16,(((19,24)93.599998,25)61.200001,28)69.800003,29)88.400002,((17,33)97.000000,32)96.099998)85.300003,(26,31)96.699997)76.099998)63.900002)57.400002,3)0;
End;
