# Supplementary material for: Rapid progress on the vertebrate tree of life
Source: BMC Biol. 2010 Mar 8;8:19. doi: 10.1186/1741-7007-8-19 (PMC2842240; doi:10.1186/1741-7007-8-19)
Supplement: Additional file 3 — Phylogenies for 100 vertebrate clades A zip file containing the majority rule bootstrap consensus phylogenies for each of the clades that we analysed. These require freely available tree viewing software, such as FigTree or TreeView. [file 1741-7007-8-19-S3.ZIP › Supplementary_tree_files/Amphisbaenia.con.tre]

#NEXUS 

Begin trees;  [Treefile saved Fri Oct  3 09:57:04 2008]


	Translate
		1 Agamodon_anguliceps,
		2 Amphisbaena_alba,
		3 Amphisbaena_camura,
		4 Amphisbaena_cubana,
		5 Amphisbaena_xera,
		6 Anops_kingi,
		7 Bipes_biporus,
		8 Blanus_cinereus,
		9 Blanus_mettetali,
		10 Blanus_strauchi,
		11 Blanus_tingitanus,
		12 Chirindia_swynnertoni,
		13 Cynisca_leucura,
		14 Diplometopon_zarudnyi,
		15 Geocalamus_acutus,
		16 Monopeltis_capensis,
		17 Rhineura_floridana,
		18 Trogonophis_wiegmanni
		;
tree PAUP_1 = [&U] (1,(((((((2,3)98.400002,4,5)53.933334,6)64.883331,15,16)78.688095,(12,13)68.076187)86.054764,((7,17)53.950001,((8,(9,11)77.500000)70.800003,10)95.800003)94.599998)95.599998,18)100.000000,14)0;
End;
