# Supplementary material for: Rapid progress on the vertebrate tree of life
Source: BMC Biol. 2010 Mar 8;8:19. doi: 10.1186/1741-7007-8-19 (PMC2842240; doi:10.1186/1741-7007-8-19)
Supplement: Additional file 3 — Phylogenies for 100 vertebrate clades A zip file containing the majority rule bootstrap consensus phylogenies for each of the clades that we analysed. These require freely available tree viewing software, such as FigTree or TreeView. [file 1741-7007-8-19-S3.ZIP › Supplementary_tree_files/Anguilliformes.con.tre]

#NEXUS
Begin trees; [Treefile saved Thu Oct 2 16:06:42 2008]
	Translate
		1 Ahlia_egmontis,
		2 Anguilla_anguilla,
		3 Anguilla_australis,
		4 Anguilla_bengalensis,
		5 Anguilla_bicolor,
		6 Anguilla_celebesensis,
		7 Anguilla_dieffenbachii,
		8 Anguilla_interioris,
		9 Anguilla_japonica,
		10 Anguilla_malgumora,
		11 Anguilla_marmorata,
		12 Anguilla_megastoma,
		13 Anguilla_mossambica,
		14 Anguilla_nebulosa,
		15 Anguilla_obscura,
		16 Anguilla_reinhardtii,
		17 Anguilla_rostrata,
		18 Ariosoma_anago,
		19 Ariosoma_balearicum,
		20 Avocettina_infans,
		21 Bassanago_bulbiceps,
		22 Bassanago_hirsutus,
		23 Bathycongrus_retrotinctus,
		24 Bathyuroconger_vicinus,
		25 Brachysomophis_crocodilinus,
		26 Chilorhinus_platyrhynchus,
		27 Chilorhinus_suensonii,
		28 Coloconger_cadenati,
		29 Conger_conger,
		30 Conger_japonicus,
		31 Conger_myriaster,
		32 Conger_oceanicus,
		33 Conger_verreauxi,
		34 Conger_wilsoni,
		35 Congresox_talabonoides,
		36 Cynoponticus_ferox,
		37 Derichthys_serpentinus,
		38 Diastobranchus_capensis,
		39 Dysomma_anguillare,
		40 Echelus_myrus,
		41 Echidna_xanthospilos,
		42 Echiophis_punctifer,
		43 Enchelycore_anatina,
		44 Eurypharynx_pelecanoides,
		45 Facciolella_gilbertii,
		46 Gavialiceps_taeniola,
		47 Gnathophis_longicauda,
		48 Gnathophis_nystromi,
		49 Gorgasia_taiwanensis,
		50 Gymnothorax_afer,
		51 Gymnothorax_berndti,
		52 Gymnothorax_castaneus,
		53 Gymnothorax_chilospilus,
		54 Gymnothorax_eurostus,
		55 Gymnothorax_favagineus,
		56 Gymnothorax_fimbriatus,
		57 Gymnothorax_flavimarginatus,
		58 Gymnothorax_hepaticus,
		59 Gymnothorax_isingteena,
		60 Gymnothorax_javanicus,
		61 Gymnothorax_kidako,
		62 Gymnothorax_maderensis,
		63 Gymnothorax_margaritophorus,
		64 Gymnothorax_meleagris,
		65 Gymnothorax_moringa,
		66 Gymnothorax_polygonius,
		67 Gymnothorax_pseudothyrsoideus,
		68 Gymnothorax_reevesii,
		69 Gymnothorax_reticularis,
		70 Gymnothorax_rueppellii,
		71 Gymnothorax_undulates,
		72 Gymnothorax_unicolor,
		73 Heteroconger_hassi,
		74 Histiobranchus_bathybius,
		75 Hoplunnis_tenuis,
		76 Ichthyapus_ophioneus,
		77 Ilyophis_brunneus,
		78 Kaupichthys_hyoproroides,
		79 Kaupichthys_nuchalis,
		80 Macrocephenchelys_soela,
		81 Meadia_abyssalis,
		82 Meadia_roseni,
		83 Moringua_edwardsi,
		84 Moringua_javanica,
		85 Muraena_augusti,
		86 Muraena_helena,
		87 Muraena_melanotis,
		88 Muraena_robusta,
		89 Muraenesox_bagio,
		90 Muraenesox_cinereus,
		91 Myrichthys_breviceps,
		92 Myrichthys_maculosus,
		93 Myrophis_platyrhynchus,
		94 Myrophis_punctatus,
		95 Myrophis_vafer,
		96 Nemichthys_scolopaceus,
		97 Nessorhamphus_danae,
		98 Nessorhamphus_ingolfianus,
		99 Nettastoma_melanurum,
		100 Nettastoma_parviceps,
		101 Ophichthus_evermanni,
		102 Ophichthus_gomesii,
		103 Ophichthus_puncticeps,
		104 Ophichthus_rex,
		105 Ophichthus_serpentinus,
		106 Ophichthus_zophochir,
		107 Ophisurus_macrorhynchos,
		108 Oxyconger_leptognathus,
		109 Parabathymyrus_macrophthalmus,
		110 Paraconger_notialis,
		111 Pisodonophis_cancrivorus,
		112 Poeciloconger_kapala,
		113 Pseudoxenomystax_albescens,
		114 Rhinomuraena_quaesita,
		115 Rhynchoconger_flavus,
		116 Saurenchelys_fierasfer,
		117 Scolecenchelys_breviceps,
		118 Scuticaria_tigrina,
		119 Serrivomer_beanii,
		120 Serrivomer_lanceolatoides,
		121 Serrivomer_samoensis,
		122 Serrivomer_sector,
		123 Simenchelys_parasitica,
		124 Stemonidium_hypomelas,
		125 Synaphobranchus_affinis,
		126 Synaphobranchus_kaupii,
		127 Thalassenchelys_coheni,
		128 Uroconger_lepturus,
		129 Uroconger_syringinus,
		130 Uropterygius_micropterus,
		131 Venefica_proboscidea,
		132 Xenomystax_congroides,
		133 Xyrias_revulsus
		;
tree PAUP_1 = [&U] (1,(((((2,17)100.000000,3,((((((4,14)99.000000,8)64.000000,11)98.000000,(5,15)89.000000)98.000000,(6,12)91.000000,9,16)73.000000,10)56.000000,7,13)90.400002,((121,122)58.900002,124)97.400002)60.000000,((18,109)91.599998,(19,112)98.000000)96.099998,(20,96)91.400002,((21,22)63.299999,113)79.699997,((23,24)99.000000,(128,129)99.000000)91.000000,((25,42,76,(91,92)82.099998,(101,111…
End;
