# Supplementary material for: Rapid progress on the vertebrate tree of life
Source: BMC Biol. 2010 Mar 8;8:19. doi: 10.1186/1741-7007-8-19 (PMC2842240; doi:10.1186/1741-7007-8-19)
Supplement: Additional file 3 — Phylogenies for 100 vertebrate clades A zip file containing the majority rule bootstrap consensus phylogenies for each of the clades that we analysed. These require freely available tree viewing software, such as FigTree or TreeView. [file 1741-7007-8-19-S3.ZIP › Supplementary_tree_files/Anguimorpha.con.tre]

#NEXUS
Begin trees; [Treefile saved Thu Oct 2 15:16:16 2008]
	Translate
		1 Abronia_anzuetoi,
		2 Abronia_aurita,
		3 Abronia_campbelli,
		4 Abronia_chiszari,
		5 Abronia_fimbriata,
		6 Abronia_frosti,
		7 Abronia_graminea,
		8 Abronia_lythrochila,
		9 Abronia_matudai,
		10 Abronia_mixteca,
		11 Abronia_oaxacae,
		12 Abronia_ornelasi,
		13 Anguis_fragilis,
		14 Anniella_geronimensis,
		15 Anniella_pulchra,
		16 Barisia_herrerae,
		17 Barisia_imbricata,
		18 Barisia_levicollis,
		19 Barisia_rudicollis,
		20 Celestus_enneagrammus,
		21 Coloptychon_rhombifer,
		22 Diploglossus_bilobatus,
		23 Diploglossus_delasagra,
		24 Diploglossus_pleei,
		25 Elgaria_coerulea,
		26 Elgaria_kingii,
		27 Elgaria_multicarinata,
		28 Elgaria_panamintina,
		29 Elgaria_paucicarinata,
		30 Gerrhonotus_infernalis,
		31 Gerrhonotus_liocephalus,
		32 Gerrhonotus_parvus,
		33 Heloderma_horridum,
		34 Heloderma_suspectum,
		35 Mesaspis_gadovii,
		36 Mesaspis_moreleti,
		37 Ophiodes_striatus,
		38 Ophisaurus_apodus,
		39 Ophisaurus_attenuatus,
		40 Ophisaurus_formosensis,
		41 Ophisaurus_gracilis,
		42 Ophisaurus_harti,
		43 Ophisaurus_koellikeri,
		44 Ophisaurus_ventralis,
		45 Varanus_acanthurus,
		46 Varanus_albigularis,
		47 Varanus_baritji,
		48 Varanus_beccarii,
		49 Varanus_bengalensis,
		50 Varanus_brevicauda,
		51 Varanus_bushi,
		52 Varanus_caudolineatus,
		53 Varanus_doreanus,
		54 Varanus_dumerilii,
		55 Varanus_eremius,
		56 Varanus_exanthematicus,
		57 Varanus_flavescens,
		58 Varanus_giganteus,
		59 Varanus_gilleni,
		60 Varanus_glauerti,
		61 Varanus_glebopalma,
		62 Varanus_gouldii,
		63 Varanus_griseus,
		64 Varanus_indicus,
		65 Varanus_jobiensis,
		66 Varanus_keithhornei,
		67 Varanus_kingorum,
		68 Varanus_komodoensis,
		69 Varanus_melinus,
		70 Varanus_mertensi,
		71 Varanus_mitchelli,
		72 Varanus_niloticus,
		73 Varanus_olivaceus,
		74 Varanus_panoptes,
		75 Varanus_pilbarensis,
		76 Varanus_prasinus,
		77 Varanus_primordius,
		78 Varanus_rosenbergi,
		79 Varanus_rudicollis,
		80 Varanus_salvadorii,
		81 Varanus_salvator,
		82 Varanus_scalaris,
		83 Varanus_semiremex,
		84 Varanus_spenceri,
		85 Varanus_storri,
		86 Varanus_timorensis,
		87 Varanus_tristis,
		88 Varanus_varius,
		89 Varanus_yuwonoi,
		90 Xenosaurus_grandis
		;
tree PAUP_1 = [&U] (1,(2,3)53.000000,((4,6,7,10,11,12,((13,38)95.000000,(39,44)61.500000,(40,42)66.500000,41,43)74.000000,(14,15)88.699997,16,(17,18)51.700001,19,20,21,22,23,(24,37)86.000000,(25,(26,((27,28)94.000000,29)69.000000)85.800003)75.699997,(30,31)66.900002,32,(33,34)81.699997,35,36,(((((45,47)97.099998,85)94.000000,(67,77)90.000000)84.000000,((51,59)90.400002,52)89.300003)72.000000,(50,…
End;
