# Supplementary material for: Rapid progress on the vertebrate tree of life
Source: BMC Biol. 2010 Mar 8;8:19. doi: 10.1186/1741-7007-8-19 (PMC2842240; doi:10.1186/1741-7007-8-19)
Supplement: Additional file 3 — Phylogenies for 100 vertebrate clades A zip file containing the majority rule bootstrap consensus phylogenies for each of the clades that we analysed. These require freely available tree viewing software, such as FigTree or TreeView. [file 1741-7007-8-19-S3.ZIP › Supplementary_tree_files/Anseriformes.con.tre]

#NEXUS
Begin trees; [Treefile saved Fri Oct 17 02:09:31 2008]
	Translate
		1 Aix_galericulata,
		2 Aix_sponsa,
		3 Alopochen_aegyptiacus,
		4 Amazonetta_brasiliensis,
		5 Anas_acuta,
		6 Anas_americana,
		7 Anas_aucklandica,
		8 Anas_bahamensis,
		9 Anas_bernieri,
		10 Anas_capensis,
		11 Anas_carolinensis,
		12 Anas_castanea,
		13 Anas_chlorotis,
		14 Anas_clypeata,
		15 Anas_crecca,
		16 Anas_cyanoptera,
		17 Anas_diazi,
		18 Anas_discors,
		19 Anas_erythrorhyncha,
		20 Anas_falcata,
		21 Anas_flavirostris,
		22 Anas_formosa,
		23 Anas_fulvigula,
		24 Anas_georgica,
		25 Anas_gibberifrons,
		26 Anas_gracilis,
		27 Anas_hottentota,
		28 Anas_laysanensis,
		29 Anas_luzonica,
		30 Anas_melleri,
		31 Anas_nesiotis,
		32 Anas_penelope,
		33 Anas_platalea,
		34 Anas_platyrhynchos,
		35 Anas_poecilorhyncha,
		36 Anas_puna,
		37 Anas_querquedula,
		38 Anas_rhynchotis,
		39 Anas_rubripes,
		40 Anas_sibilatrix,
		41 Anas_smithii,
		42 Anas_specularioides,
		43 Anas_strepera,
		44 Anas_superciliosa,
		45 Anas_undulata,
		46 Anas_versicolor,
		47 Anas_wyvilliana,
		48 Anas_zonorhyncha,
		49 Anhima_cornuta,
		50 Anser_albifrons,
		51 Anser_anser,
		52 Anser_brachyrhynchus,
		53 Anser_caerulescens,
		54 Anser_canagica,
		55 Anser_cygnoides,
		56 Anser_erythropus,
		57 Anser_fabalis,
		58 Anser_indicus,
		59 Anser_middendorffii,
		60 Anser_rossii,
		61 Anseranas_semipalmata,
		62 Aythya_affinis,
		63 Aythya_americana,
		64 Aythya_collaris,
		65 Aythya_ferina,
		66 Aythya_fuligula,
		67 Aythya_marila,
		68 Aythya_nyroca,
		69 Aythya_valisineria,
		70 Branta_bernicla,
		71 Branta_canadensis,
		72 Branta_hutchinsii,
		73 Branta_hylobadistes,
		74 Branta_leucopsis,
		75 Branta_ruficollis,
		76 Branta_sandvicensis,
		77 Bucephala_albeola,
		78 Bucephala_clangula,
		79 Bucephala_islandica,
		80 Cairina_moschata,
		81 Callonetta_leucophrys,
		82 Cereopsis_novaehollandiae,
		83 Chauna_chavaria,
		84 Chauna_torquata,
		85 Chenonetta_jubata,
		86 Chloephaga_melanoptera,
		87 Chloephaga_picta,
		88 Clangula_hyemalis,
		89 Coscoroba_coscoroba,
		90 Cyanochen_cyanopterus,
		91 Cygnus_atratus,
		92 Cygnus_buccinator,
		93 Cygnus_columbianus,
		94 Cygnus_cygnus,
		95 Cygnus_melancoryphus,
		96 Cygnus_olor,
		97 Dendrocygna_arborea,
		98 Dendrocygna_arcuata,
		99 Dendrocygna_autumnalis,
		100 Dendrocygna_bicolor,
		101 Dendrocygna_eytoni,
		102 Dendrocygna_guttata,
		103 Dendrocygna_javanica,
		104 Histrionicus_histrionicus,
		105 Lophodytes_cucullatus,
		106 Lophonetta_specularoides,
		107 Marmaronetta_angustirostris,
		108 Melanitta_fusca,
		109 Melanitta_nigra,
		110 Melanitta_perspicillata,
		111 Mergellus_albellus,
		112 Mergus_merganser,
		113 Mergus_serrator,
		114 Neochen_jubatus,
		115 Netta_rufina,
		116 Nettapus_coromandelianus,
		117 Nomonyx_dominica,
		118 Oxyura_australis,
		119 Oxyura_jamaicensis,
		120 Oxyura_leucocephala,
		121 Oxyura_maccoa,
		122 Oxyura_vittata,
		123 Polysticta_stelleri,
		124 Ptaiochen_pau,
		125 Pteronetta_hartlaubi,
		126 Sarkidiornis_melanotos,
		127 Somateria_fischeri,
		128 Somateria_mollissima,
		129 Somateria_spectabilis,
		130 Speculanas_specularis,
		131 Tachyeres_pteneres,
		132 Tadorna_ferruginea,
		133 Tadorna_radjah,
		134 Tadorna_tadorna,
		135 Tadorna_tadornoides,
		136 Tadorna_variegata,
		137 Thalassornis_leuconotus,
		138 Thambetochen_chauliodous
		;
tree PAUP_1 = [&U] (1,(2,3,(((4,130)76.800003,131)68.599998,42)85.500000,(((5,24)66.000000,19)50.799999,8)100.000000,((6,40)100.000000,43)99.000000,(((((7,(13,31)65.800003)75.000000,9)99.500000,(12,25,26)97.000000)90.099998,44)57.000000,(11,21)98.900002)75.800003,10,((14,38)95.300003,41)100.000000,15,(16,18)100.000000,(17,((23,47)50.400002,39)64.000000)91.500000,(20,32)100.000000,22,27,28,29,30,3…
End;
