# Supplementary material for: Rapid progress on the vertebrate tree of life
Source: BMC Biol. 2010 Mar 8;8:19. doi: 10.1186/1741-7007-8-19 (PMC2842240; doi:10.1186/1741-7007-8-19)
Supplement: Additional file 3 — Phylogenies for 100 vertebrate clades A zip file containing the majority rule bootstrap consensus phylogenies for each of the clades that we analysed. These require freely available tree viewing software, such as FigTree or TreeView. [file 1741-7007-8-19-S3.ZIP › Supplementary_tree_files/Aplocheiloidei.con.tre]

#NEXUS
Begin trees; [Treefile saved Fri Oct 17 01:42:39 2008]
	Translate
		1 Aphyolebias_peruensis,
		2 Aphyosemion_ahli,
		3 Aphyosemion_aureum,
		4 Aphyosemion_australe,
		5 Aphyosemion_bualanum,
		6 Aphyosemion_calliurum,
		7 Aphyosemion_cameronense,
		8 Aphyosemion_celiae,
		9 Aphyosemion_christyi,
		10 Aphyosemion_citrineipinnis,
		11 Aphyosemion_coeleste,
		12 Aphyosemion_cognatum,
		13 Aphyosemion_cyanostictum,
		14 Aphyosemion_decorsei,
		15 Aphyosemion_edeanum,
		16 Aphyosemion_elberti,
		17 Aphyosemion_elegans,
		18 Aphyosemion_etsamense,
		19 Aphyosemion_exigoideum,
		20 Aphyosemion_exiguum,
		21 Aphyosemion_gabunense,
		22 Aphyosemion_heinemanni,
		23 Aphyosemion_hera,
		24 Aphyosemion_labarrei,
		25 Aphyosemion_lamberti,
		26 Aphyosemion_louessense,
		27 Aphyosemion_maculatum,
		28 Aphyosemion_melanopteron,
		29 Aphyosemion_mimbon,
		30 Aphyosemion_occellatum,
		31 Aphyosemion_ogoense,
		32 Aphyosemion_primigenium,
		33 Aphyosemion_punctatum,
		34 Aphyosemion_rectogoense,
		35 Aphyosemion_striatum,
		36 Aphyosemion_wildekampi,
		37 Aplocheilus_blockii,
		38 Aplocheilus_lineatus,
		39 Aplocheilus_panchax,
		40 Aplocheilus_parvus,
		41 Archiaphyosemion_guineense,
		42 Archiaphyosemion_maeseni,
		43 Archiaphyosemion_petersi,
		44 Archiaphyosemion_viride,
		45 Austrofundulus_guajira,
		46 Austrofundulus_leohoignei,
		47 Austrofundulus_leoni,
		48 Austrofundulus_limnaeus,
		49 Austrofundulus_myersi,
		50 Austrofundulus_rupununi,
		51 Austrofundulus_transilis,
		52 Austrolebias_charrua,
		53 Austrolebias_nigrofasciatus,
		54 Austrolebias_reicherti,
		55 Callopanchax_huwaldi,
		56 Callopanchax_occidentalis,
		57 Callopanchax_toddi,
		58 Campellolebias_chrysolineatus,
		59 Campellolebias_dorsimaculatus,
		60 Chromaphyosemion_alpha,
		61 Chromaphyosemion_bitaeniatum,
		62 Chromaphyosemion_bivittatum,
		63 Chromaphyosemion_kouamense,
		64 Chromaphyosemion_koungueense,
		65 Chromaphyosemion_loennbergii,
		66 Chromaphyosemion_lugens,
		67 Chromaphyosemion_malumbresi,
		68 Chromaphyosemion_melanogaster,
		69 Chromaphyosemion_melinoeides,
		70 Chromaphyosemion_omega,
		71 Chromaphyosemion_poliaki,
		72 Chromaphyosemion_punctulatum,
		73 Chromaphyosemion_riggenbachi,
		74 Chromaphyosemion_splendopleure,
		75 Chromaphyosemion_volcanum,
		76 Cynolebias_adloffi,
		77 Cynolebias_affinis,
		78 Cynolebias_alexandri,
		79 Cynolebias_antenori,
		80 Cynolebias_bellottii,
		81 Cynolebias_bokermanni,
		82 Cynolebias_cheradophilus,
		83 Cynolebias_cinereus,
		84 Cynolebias_costai,
		85 Cynolebias_cyaneus,
		86 Cynolebias_gymnoventris,
		87 Cynolebias_luteoflammulatus,
		88 Cynolebias_magnificus,
		89 Cynolebias_melanoorus,
		90 Cynolebias_myersi,
		91 Cynolebias_nigripinnis,
		92 Cynolebias_nioni,
		93 Cynolebias_prognathus,
		94 Cynolebias_vazferreirai,
		95 Cynolebias_viarius,
		96 Cynolebias_wolterstorffi,
		97 Cynopoecilus_melanotaenia,
		98 Diapteron_georgiae,
		99 Epiplatys_boulengeri,
		100 Epiplatys_chaperi,
		101 Epiplatys_roloffi,
		102 Epiplatys_sexfasciatus,
		103 Epiplatys_singa,
		104 Foerschichthys_flavipinnis,
		105 Fundulopanchax_amieti,
		106 Fundulopanchax_cinnamomeum,
		107 Fundulopanchax_deltaense,
		108 Fundulopanchax_fallax,
		109 Fundulopanchax_filamentosus,
		110 Fundulopanchax_gardneri,
		111 Fundulopanchax_gulare,
		112 Fundulopanchax_kunzi,
		113 Fundulopanchax_mirabile,
		114 Fundulopanchax_ndianum,
		115 Fundulopanchax_robertsoni,
		116 Fundulopanchax_santaisabellae,
		117 Fundulopanchax_scheeli,
		118 Fundulopanchax_schwoiseri,
		119 Fundulopanchax_sjostedti,
		120 Fundulopanchax_walkeri,
		121 Fundulosoma_thierryi,
		122 Gnatholebias_hoignei,
		123 Gnatholebias_zonatus,
		124 Kathetys_bamilekorum,
		125 Kathetys_elberti,
		126 Kathetys_exiguum,
		127 Kryptolebias_braziliensis,
		128 Kryptolebias_marmoratus,
		129 Kryptolebias_sepia,
		130 Leptolebias_aureoguttatus,
		131 Leptolebias_citrinipinnis,
		132 Leptolebias_minimus,
		133 Llanolebias_stellifer,
		134 Maratecoara_formosa,
		135 Maratecoara_lacortei,
		136 Micromoema_xiphophorus,
		137 Moema_piriana,
		138 Moema_staecki,
		139 Neofundulus_ornatipinnis,
		140 Neofundulus_paraguayensis,
		141 Nothobranchius_furzeri,
		142 Nothobranchius_kafuensis,
		143 Nothobranchius_kirki,
		144 Pachypanchax_homolonotus,
		145 Pachypanchax_playfairii,
		146 Papiliolebias_bitteri,
		147 Pituna_poranga,
		148 Plesiolebias_aruana,
		149 Plesiolebias_glaucopterus,
		150 Pronothobranchius_kiyawensis,
		151 Pterolebias_longipinnis,
		152 Pterolebias_phasianus,
		153 Rachovia_brevis,
		154 Rachovia_maculipinnis,
		155 Rachovia_pyropunctata,
		156 Renova_oscari,
		157 Rivulus_agilae,
		158 Rivulus_amphoreus,
		159 Rivulus_apiamici,
		160 Rivulus_birkhani,
		161 Rivulus_breviceps,
		162 Rivulus_brunneus,
		163 Rivulus_caudomarginatus,
		164 Rivulus_chucunaque,
		165 Rivulus_compressus,
		166 Rivulus_cryptocallus,
		167 Rivulus_cryptocalus,
		168 Rivulus_cylindraceus,
		169 Rivulus_deltaphilus,
		170 Rivulus_duckensis,
		171 Rivulus_frenatus,
		172 Rivulus_frommi,
		173 Rivulus_fuscolineatus,
		174 Rivulus_geayi,
		175 Rivulus_gransabanae,
		176 Rivulus_haraldsiolii,
		177 Rivulus_hartii,
		178 Rivulus_hildebrandi,
		179 Rivulus_immaculatus,
		180 Rivulus_iridescens,
		181 Rivulus_isthmensis,
		182 Rivulus_janeiroensis,
		183 Rivulus_jucundus,
		184 Rivulus_luelingi,
		185 Rivulus_lyricauda,
		186 Rivulus_magdalenae,
		187 Rivulus_mahdiaensis,
		188 Rivulus_obscurus,
		189 Rivulus_occellatus,
		190 Rivulus_ophiomimus,
		191 Rivulus_pictus,
		192 Rivulus_punctatus,
		193 Rivulus_rectocaudatus,
		194 Rivulus_roloffi,
		195 Rivulus_rubrolineatus,
		196 Rivulus_santensis,
		197 Rivulus_stagnatus,
		198 Rivulus_strigatus,
		199 Rivulus_tecminae,
		200 Rivulus_tenuis,
		201 Rivulus_uroflammeus,
		202 Rivulus_urophthalmus,
		203 Rivulus_violaceus,
		204 Rivulus_waimacui,
		205 Rivulus_weberi,
		206 Rivulus_xiphidius,
		207 Scriptaphyosemion_banforense,
		208 Scriptaphyosemion_bertholdi,
		209 Scriptaphyosemion_brueningi,
		210 Scriptaphyosemion_chaytori,
		211 Scriptaphyosemion_etzeli,
		212 Scriptaphyosemion_geryi,
		213 Scriptaphyosemion_guignardi,
		214 Scriptaphyosemion_liberiense,
		215 Scriptaphyosemion_nigrifluvi,
		216 Scriptaphyosemion_roloffi,
		217 Scriptaphyosemion_schmitti,
		218 Simpsonichthys_whitei,
		219 Terranatos_dolichopterus,
		220 Trigonectes_aplocheiloides,
		221 Trigonectes_balzanii,
		222 Trigonectes_rubromarginatus
		;
tree PAUP_1 = [&U] (1,((((((((2,15)66.099998,22)60.000000,4,(6,8)89.800003)51.000000,(((3,30)75.000000,10)86.800003,((7,18,29)81.300003,27)99.199997,((9,(17,(25,34)69.000000)57.700001)86.099998,(12,14)87.099998,28)96.800003,11,24,(33,36)77.699997,112)90.500000,(((5,125)87.599998,16,(20,126)67.099998)82.800003,124)96.900002,(13,98)99.599998,((19,32)97.699997,((21,35)100.000000,23)57.799999,(26,31)…
End;
