# Supplementary material for: Rapid progress on the vertebrate tree of life
Source: BMC Biol. 2010 Mar 8;8:19. doi: 10.1186/1741-7007-8-19 (PMC2842240; doi:10.1186/1741-7007-8-19)
Supplement: Additional file 3 — Phylogenies for 100 vertebrate clades A zip file containing the majority rule bootstrap consensus phylogenies for each of the clades that we analysed. These require freely available tree viewing software, such as FigTree or TreeView. [file 1741-7007-8-19-S3.ZIP › Supplementary_tree_files/Apodiformes.con.tre]

#NEXUS 

Begin trees;  [Treefile saved Mon Oct 13 16:07:13 2008]


	Translate
		1 Aerodramus_bartschi,
		2 Aerodramus_brevirostris,
		3 Aerodramus_elaphrus,
		4 Aerodramus_francicus,
		5 Aerodramus_fuciphagus,
		6 Aerodramus_maximus,
		7 Aerodramus_mearnsi,
		8 Aerodramus_papuensis,
		9 Aerodramus_salangana,
		10 Aerodramus_sawtelli,
		11 Aerodramus_spodiopygius,
		12 Aerodramus_terraereginae,
		13 Aerodramus_vanikorensis,
		14 Aerodramus_vulcanorum,
		15 Aerodramus_whiteheadi,
		16 Aeronautes_saxatalis,
		17 Apus_affinis,
		18 Apus_apus,
		19 Apus_melba,
		20 Apus_nipalensis,
		21 Chaetura_chapmani,
		22 Chaetura_cinereiventris,
		23 Chaetura_pelagica,
		24 Chaetura_vauxi,
		25 Collocalia_dodgei,
		26 Collocalia_esculenta,
		27 Collocalia_linchi,
		28 Collocalia_troglodytes,
		29 Collocalia_vanikorensis,
		30 Cypseloides_niger,
		31 Cypseloides_phelpsi,
		32 Cypseloides_rutilus,
		33 Cypsiurus_balasiensis,
		34 Cypsiurus_parvus,
		35 Hemiprocne_comata,
		36 Hemiprocne_longipennis,
		37 Hemiprocne_mystacea,
		38 Hydrochous_gigas,
		39 Neafrapus_cassini,
		40 Raphidura_leucopygialis,
		41 Streptoprocne_zonaris,
		42 Tachornis_phoenicobia
		;
tree PAUP_1 = [&U] (1,((((((2,6)94.000000,14)67.099998,(12,15)77.099998)51.000000,(8,(((16,42)56.000000,((((17,20)99.599998,18)94.099998,19)87.900002,(33,34)92.500000)74.900002,((((21,(23,24)99.000000)99.000000,22)50.200001,39,40)100.000000,(((30,41)87.099998,31)79.400002,32,((35,37)64.300003,36)72.400002)100.000000)75.800003)88.000000,(((25,27)91.900002,26)100.000000,28)98.000000)90.000000,38)85.900002)100.000000,(((3,4)100.000000,(5,9)99.000000)80.800003,7)55.700001,11)74.900002,(13,29)80.800003)98.000000,10)0;
End;
