# Supplementary material for: Rapid progress on the vertebrate tree of life
Source: BMC Biol. 2010 Mar 8;8:19. doi: 10.1186/1741-7007-8-19 (PMC2842240; doi:10.1186/1741-7007-8-19)
Supplement: Additional file 3 — Phylogenies for 100 vertebrate clades A zip file containing the majority rule bootstrap consensus phylogenies for each of the clades that we analysed. These require freely available tree viewing software, such as FigTree or TreeView. [file 1741-7007-8-19-S3.ZIP › Supplementary_tree_files/Atheriniformes.con.tre]

#NEXUS
Begin trees; [Treefile saved Mon Oct 13 14:42:59 2008]
	Translate
		1 Atherina_boyeri,
		2 Atherina_hepsetus,
		3 Atherina_lagunae,
		4 Atherina_presbyter,
		5 Atherina_punctuata,
		6 Atherinella_panamensis,
		7 Atherinomorus_lacunosus,
		8 Atherinomorus_ogilbyi,
		9 Atherinomorus_stipes,
		10 Atherinops_affinis,
		11 Atherinosoma_elongata,
		12 Atherinosoma_microstoma,
		13 Atherion_elymus,
		14 Bedotia_geayi,
		15 Bedotia_longianalis,
		16 Bedotia_madagascariensis,
		17 Bedotia_marojejy,
		18 Bedotia_masoala,
		19 Bedotia_tricolor,
		20 Cairnsichthys_rhombosomoides,
		21 Chilatherina_bleheri,
		22 Chirostoma_arge,
		23 Chirostoma_attenuatum,
		24 Chirostoma_chapalae,
		25 Chirostoma_consocium,
		26 Chirostoma_contrerasi,
		27 Chirostoma_estor,
		28 Chirostoma_grandocule,
		29 Chirostoma_humboldtianum,
		30 Chirostoma_jordani,
		31 Chirostoma_labarcae,
		32 Chirostoma_lucius,
		33 Chirostoma_patzcuaro,
		34 Chirostoma_promelas,
		35 Chirostoma_riojai,
		36 Chirostoma_sphyraena,
		37 Craterocephalus_honoriae,
		38 Craterocephalus_marjoriae,
		39 Craterocephalus_stercusmuscarum,
		40 Glossolepis_incisus,
		41 Glossolepis_multisquamatus,
		42 Glossolepis_ramuensis,
		43 Hypoatherina_valenciennei,
		44 Iriatherina_werneri,
		45 Iso_rhothophilus,
		46 Labidesthes_sicculus,
		47 Leptatherina_presbyteroides,
		48 Leptatherina_wallacei,
		49 Leuresthes_tenuis,
		50 Marosatherina_ladigesi,
		51 Melanotaenia_affinis,
		52 Melanotaenia_batanta,
		53 Melanotaenia_caerulea,
		54 Melanotaenia_duboulayi,
		55 Melanotaenia_eachamensis,
		56 Melanotaenia_exquisita,
		57 Melanotaenia_fluviatilis,
		58 Melanotaenia_fredericki,
		59 Melanotaenia_goldiei,
		60 Melanotaenia_gracilis,
		61 Melanotaenia_herbertaxelrodi,
		62 Melanotaenia_japenensis,
		63 Melanotaenia_kamaka,
		64 Melanotaenia_lacustris,
		65 Melanotaenia_lakamora,
		66 Melanotaenia_maccullochi,
		67 Melanotaenia_monticola,
		68 Melanotaenia_mubiensis,
		69 Melanotaenia_nigrans,
		70 Melanotaenia_ogilbyi,
		71 Melanotaenia_parkinsoni,
		72 Melanotaenia_praecox,
		73 Melanotaenia_pygmaea,
		74 Melanotaenia_sexlineata,
		75 Melanotaenia_splendens,
		76 Melanotaenia_splendida,
		77 Melanotaenia_sylvatica,
		78 Melanotaenia_trifasciata,
		79 Membras_martinica,
		80 Menidia_beryllina,
		81 Menidia_colei,
		82 Menidia_conchorum,
		83 Menidia_extensa,
		84 Menidia_menidia,
		85 Menidia_peninsulae,
		86 Neostethus_bicornis,
		87 Odontesthes_argentinensis,
		88 Odontesthes_platensis,
		89 Poblana_alchichica,
		90 Poblana_ferdebueni,
		91 Poblana_letholepis,
		92 Poblana_squamata,
		93 Pseudomugil_gertrudae,
		94 Pseudomugil_signifer,
		95 Rhadinocentrus_ornatus,
		96 Rheocles_alaotrensis,
		97 Rheocles_derhami,
		98 Rheocles_lateralis,
		99 Rheocles_vatosoa,
		100 Rheocles_wrightae,
		101 Teramulus_waterloti
		;
tree PAUP_1 = [&U] (1,((2,4)93.599998,5,((6,79)68.199997,(7,101)70.099998,8,9,(10,49,(87,88)82.000000)66.000000,11,12,(13,86)51.799999,(((14,(15,18)88.000000,16,17,19)81.000000,(97,99)91.900002)74.699997,((96,98)94.800003,100)89.599998)59.700001,20,(21,72)67.800003,(22,26)89.000000,23,(24,27,(28,33)71.000000,29,32,34)60.099998,(25,36)77.800003,30,31,(35,(((89,92)87.800003,91)61.500000,90)72.50000…
End;
