# Supplementary material for: Rapid progress on the vertebrate tree of life
Source: BMC Biol. 2010 Mar 8;8:19. doi: 10.1186/1741-7007-8-19 (PMC2842240; doi:10.1186/1741-7007-8-19)
Supplement: Additional file 3 — Phylogenies for 100 vertebrate clades A zip file containing the majority rule bootstrap consensus phylogenies for each of the clades that we analysed. These require freely available tree viewing software, such as FigTree or TreeView. [file 1741-7007-8-19-S3.ZIP › Supplementary_tree_files/Aulopiformes.con.tre]

#NEXUS 

Begin trees;  [Treefile saved Thu Oct  2 17:14:28 2008]


	Translate
		1 Arctozenus_risso,
		2 Aulopus_filamentosus,
		3 Aulopus_purpurissatus,
		4 Bathypterois_dubius,
		5 Bathysaurus_ferox,
		6 Benthalbella_dentata,
		7 Chlorophthalmus_acutifrons,
		8 Chlorophthalmus_agassizi,
		9 Chlorophthalmus_albatrossis,
		10 Chlorophthalmus_nigromarginatus,
		11 Chlorophthalmus_punctatus,
		12 Coccorella_atlantica,
		13 Harpadon_nehereus,
		14 Lestidiops_ringens,
		15 Macroparalepis_johnfitchi,
		16 Magnisudis_atlantica,
		17 Omosudis_lowei,
		18 Saurida_elongata,
		19 Saurida_tumbil,
		20 Saurida_undosquamis,
		21 Saurida_wanieso,
		22 Scopelarchus_analis,
		23 Scopelosaurus_harryi,
		24 Stemonosudis_macrura,
		25 Sudis_hyalina,
		26 Synodus_foetens,
		27 Synodus_intermedius,
		28 Synodus_lacertinus,
		29 Synodus_lucioceps,
		30 Synodus_saurus,
		31 Synodus_variegatus,
		32 Trachinocephalus_myops
		;
tree PAUP_1 = [&U] (1,2,((3,(27,30)84.900002)73.000000,25)81.199997,4,5,6,((7,11)86.500000,10)84.599998,8,9,12,13,(14,24)89.900002,15,16,17,(18,19)63.700001,(20,21)90.099998,22,23,(26,(28,31)86.900002,29)70.599998,32)0;
End;
