# Supplementary material for: Rapid progress on the vertebrate tree of life
Source: BMC Biol. 2010 Mar 8;8:19. doi: 10.1186/1741-7007-8-19 (PMC2842240; doi:10.1186/1741-7007-8-19)
Supplement: Additional file 3 — Phylogenies for 100 vertebrate clades A zip file containing the majority rule bootstrap consensus phylogenies for each of the clades that we analysed. These require freely available tree viewing software, such as FigTree or TreeView. [file 1741-7007-8-19-S3.ZIP › Supplementary_tree_files/Bagridae.con.tre]

#NEXUS
Begin trees; [Treefile saved Mon Oct 13 13:27:23 2008]
	Translate
		1 Anaspidoglanis_macrostoma,
		2 Aorichthys_aor,
		3 Auchenoglanis_occidentalis,
		4 Bagrichthys_macropterus,
		5 Bagrus_docmac,
		6 Batasio_batasio,
		7 Batasio_chandramara,
		8 Batasio_tengana,
		9 Batasio_tigrinus,
		10 Bathybagrus_tetranema,
		11 Clarotes_laticeps,
		12 Hemibagrus_guttatus,
		13 Hemibagrus_macropterus,
		14 Hemibagrus_nemurus,
		15 Hemibagrus_wyckioides,
		16 Horabagrus_brachysoma,
		17 Horabagrus_nigricollaris,
		18 Hyalobagrus_flavus,
		19 Leiocassis_argentivittatus,
		20 Leiocassis_crassilabris,
		21 Leiocassis_longirostris,
		22 Leiocassis_micropogon,
		23 Leiocassis_nitidus,
		24 Leiocassis_poecilopterus,
		25 Lophiobagrus_brevispinis,
		26 Mystus_bocourti,
		27 Mystus_cavasius,
		28 Mystus_horai,
		29 Mystus_leucophasis,
		30 Mystus_micracanthus,
		31 Mystus_pulcher,
		32 Mystus_vittatus,
		33 Nanobagrus_stellatus,
		34 Parauchenoglanis_balayi,
		35 Parauchenoglanis_guttatus,
		36 Pelteobagrus_eupogon,
		37 Pelteobagrus_fulvidraco,
		38 Pelteobagrus_intermedius,
		39 Pelteobagrus_nitidus,
		40 Pelteobagrus_vachellii,
		41 Phyllonemus_typus,
		42 Pseudobagrus_adiposalis,
		43 Pseudobagrus_aurantiacus,
		44 Pseudobagrus_brevianalis,
		45 Pseudobagrus_brevicaudatus,
		46 Pseudobagrus_brevicorpus,
		47 Pseudobagrus_ichikawai,
		48 Pseudobagrus_koreanus,
		49 Pseudobagrus_kyphus,
		50 Pseudobagrus_nudiceps,
		51 Pseudobagrus_ondon,
		52 Pseudobagrus_pratti,
		53 Pseudobagrus_taeniatus,
		54 Pseudobagrus_tenuis,
		55 Pseudobagrus_tokiensis,
		56 Pseudobagrus_truncatus,
		57 Pseudobagrus_ussuriensis,
		58 Pseudomystus_fuscus,
		59 Pseudomystus_siamensis,
		60 Pseudomystus_stenomus,
		61 Rheoglanis_dendrophorus,
		62 Rita_rita,
		63 Sperata_aor
		;
tree PAUP_1 = [&U] (1,((2,(4,24)60.400002,5,((6,7)59.900002,8)93.400002,9,(((10,41)53.000000,25)71.300003,61)55.200001,(11,35)58.400002,12,13,(14,15)97.800003,16,17,(18,58)50.500000,19,((((((20,56)97.000000,(54,57)84.000000)52.000000,21)83.000000,40)83.000000,(23,39)94.000000,42,45,52)58.900002,49)58.000000,22,26,27,28,29,(30,(31,32)50.099998)66.699997,33,36,37,38,(43,51)87.300003,44,46,47,48,50,…
End;
