# Supplementary material for: Rapid progress on the vertebrate tree of life
Source: BMC Biol. 2010 Mar 8;8:19. doi: 10.1186/1741-7007-8-19 (PMC2842240; doi:10.1186/1741-7007-8-19)
Supplement: Additional file 3 — Phylogenies for 100 vertebrate clades A zip file containing the majority rule bootstrap consensus phylogenies for each of the clades that we analysed. These require freely available tree viewing software, such as FigTree or TreeView. [file 1741-7007-8-19-S3.ZIP › Supplementary_tree_files/Beloniformes.con.tre]

#NEXUS
Begin trees; [Treefile saved Mon Oct 13 18:56:07 2008]
	Translate
		1 Ablennes_hians,
		2 Arrhamphus_sclerolepis,
		3 Belone_belone,
		4 Belone_svetovidovi,
		5 Belonion_apodion,
		6 Belonion_dibranchodon,
		7 Cheilopogon_cyanopterus,
		8 Cheilopogon_dorsomacula,
		9 Cheilopogon_melanurus,
		10 Cheilopogon_pinnatibarbatus,
		11 Cheilopogon_spilonotopterus,
		12 Chriodorus_atherinoides,
		13 Cololabis_adocetus,
		14 Cololabis_saira,
		15 Dermogenys_collettei,
		16 Dermogenys_pusilla,
		17 Dermogenys_weberi,
		18 Euleptorhamphus_viridis,
		19 Exocoetus_monocirrhus,
		20 Fodiator_acutus,
		21 Hemiramphus_balao,
		22 Hemiramphus_brasiliensis,
		23 Hemiramphus_far,
		24 Hemirhamphodon_pogonognathus,
		25 Hirundichthys_marginatus,
		26 Hyporhamphus_quoyi,
		27 Hyporhamphus_regularis,
		28 Hyporhamphus_sajori,
		29 Hyporhamphus_unifasciatus,
		30 Nomorhamphus_ravnaki,
		31 Oryzias_celebensis,
		32 Oryzias_curvinotus,
		33 Oryzias_dancena,
		34 Oryzias_hubbsi,
		35 Oryzias_javanicus,
		36 Oryzias_luzonensis,
		37 Oryzias_marmoratus,
		38 Oryzias_matanensis,
		39 Oryzias_mekongensis,
		40 Oryzias_melastigma,
		41 Oryzias_minutillus,
		42 Oryzias_nigrimas,
		43 Oryzias_profundicola,
		44 Oxyporhamphus_micropterus,
		45 Parexocoetus_brachypterus,
		46 Petalichthys_capensis,
		47 Platybelone_argala,
		48 Potamorrhaphis_eigenmanni,
		49 Potamorrhaphis_guianensis,
		50 Potamorrhaphis_petersi,
		51 Prognichthys_tringa,
		52 Pseudotylosurus_angusticeps,
		53 Pseudotylosurus_microps,
		54 Scomberesox_saurus,
		55 Strongylura_anastomella,
		56 Strongylura_exilis,
		57 Strongylura_fluviatilis,
		58 Strongylura_hubbsi,
		59 Strongylura_incisa,
		60 Strongylura_krefftii,
		61 Strongylura_leiura,
		62 Strongylura_marina,
		63 Strongylura_notata,
		64 Strongylura_scapularis,
		65 Strongylura_senegalensis,
		66 Strongylura_strongylura,
		67 Strongylura_timucu,
		68 Tylosurus_acus,
		69 Tylosurus_crocodilus,
		70 Tylosurus_gavialoides,
		71 Tylosurus_punctulatus,
		72 Xenentodon_cancila,
		73 Xenopoecilus_oophorus,
		74 Xenopoecilus_sarasinorum
		;
tree PAUP_1 = [&U] (1,((((((((2,27)53.233334,12,28,29)63.900002,26)67.800003,(((((7,((8,11)63.666668,10)59.349998,9,25,51)79.133331,19)98.000000,20)73.500000,45)97.800003,18,(((21,44)65.500000,22)57.299999,23)100.000000)99.000000)82.000000,((((((31,74)53.200001,((37,43)71.833336,38)88.199997)94.000000,42)100.000000,73)100.000000,((33,40)100.000000,(34,35)100.000000,41)97.500000)70.599998,((32,36)…
End;
