# Supplementary material for: Rapid progress on the vertebrate tree of life
Source: BMC Biol. 2010 Mar 8;8:19. doi: 10.1186/1741-7007-8-19 (PMC2842240; doi:10.1186/1741-7007-8-19)
Supplement: Additional file 3 — Phylogenies for 100 vertebrate clades A zip file containing the majority rule bootstrap consensus phylogenies for each of the clades that we analysed. These require freely available tree viewing software, such as FigTree or TreeView. [file 1741-7007-8-19-S3.ZIP › Supplementary_tree_files/Beryciformes.con.tre]

#NEXUS 

Begin trees;  [Treefile saved Tue Nov 11 07:58:05 2008]


	Translate
		1 Anoplogaster_cornuta,
		2 Aulotrachichthys_prosthemius,
		3 Beryx_decadactylus,
		4 Beryx_mollis,
		5 Beryx_splendens,
		6 Centroberyx_affinis,
		7 Centroberyx_australis,
		8 Centroberyx_gerrardi,
		9 Centroberyx_lineatus,
		10 Cleidopus_gloriamaris,
		11 Diretmus_argenteus,
		12 Gephyroberyx_darwinii,
		13 Holocentrus_adscensionis,
		14 Holocentrus_coruscus,
		15 Hoplostethus_atlanticus,
		16 Hoplostethus_gigas,
		17 Hoplostethus_intermedius,
		18 Hoplostethus_latus,
		19 Hoplostethus_mediterraneus,
		20 Monocentris_japonicus,
		21 Myripristis_berndti,
		22 Myripristis_botche,
		23 Myripristis_jacobus,
		24 Myripristis_kuntee,
		25 Myripristis_violacea,
		26 Neoniphon_argenteus,
		27 Neoniphon_aurolineatus,
		28 Neoniphon_sammara,
		29 Paratrachichthys_macleayi,
		30 Sargocentron_caudimaculatum,
		31 Sargocentron_diadema,
		32 Sargocentron_microstoma,
		33 Sargocentron_punctatissimum,
		34 Sargocentron_rubrum,
		35 Sargocentron_spiniferum,
		36 Sargocentron_tiere,
		37 Sargocentron_xantherythrum
		;
tree PAUP_1 = [&U] (1,2,(((3,5)59.000000,4)95.000000,(6,((7,8)91.900002,9)98.000000)51.900002)90.800003,10,11,12,13,14,(15,16,((17,19)86.199997,18)65.000000)53.900002,20,((21,25)73.699997,23)68.500000,(22,24)81.599998,(26,28)75.900002,(27,(35,36)86.199997)75.900002,29,30,31,32,33,34,37)0;
End;
