# Supplementary material for: Rapid progress on the vertebrate tree of life
Source: BMC Biol. 2010 Mar 8;8:19. doi: 10.1186/1741-7007-8-19 (PMC2842240; doi:10.1186/1741-7007-8-19)
Supplement: Additional file 3 — Phylogenies for 100 vertebrate clades A zip file containing the majority rule bootstrap consensus phylogenies for each of the clades that we analysed. These require freely available tree viewing software, such as FigTree or TreeView. [file 1741-7007-8-19-S3.ZIP › Supplementary_tree_files/Blennioidei.con.tre]

#NEXUS
Begin trees; [Treefile saved Mon Oct 13 14:58:27 2008]
	Translate
		1 Acanthemblemaria_aspera,
		2 Acanthemblemaria_crockeri,
		3 Aidablennius_sphynx,
		4 Alloclinus_holderi,
		5 Auchenionchus_microcirrhis,
		6 Axoclinus_nigricaudus,
		7 Blennius_ocellaris,
		8 Chaenopsis_alepidota,
		9 Chasmodes_saburrae,
		10 Clinitrachus_argentatus,
		11 Coryphoblennius_galerita,
		12 Ecsenius_bicolor,
		13 Ecsenius_midas,
		14 Ecsenius_nalolo,
		15 Emblemaria_hypacanthus,
		16 Enneapterygius_etheostoma,
		17 Entomacrodus_cadenati,
		18 Entomacrodus_chiostictus,
		19 Entomacrodus_nigricans,
		20 Exerpes_asper,
		21 Forsterygion_lapillum,
		22 Gibbonsia_elegans,
		23 Gibbonsia_metzi,
		24 Gibbonsia_montereyensis,
		25 Gillellus_semicinctus,
		26 Heteroclinus_heptaelous,
		27 Heteroclinus_scotti,
		28 Heteroclinus_wilsoni,
		29 Heterostichus_rostratus,
		30 Hypleurochilus_springeri,
		31 Hypsoblennius_gentilis,
		32 Hypsoblennius_gilberti,
		33 Hypsoblennius_hentz,
		34 Hypsoblennius_ionthas,
		35 Karalepis_stewarti,
		36 Labrisomus_multiporosus,
		37 Labrisomus_nuchipinnis,
		38 Labrisomus_striatus,
		39 Labrisomus_xanti,
		40 Lipophrys_adriaticus,
		41 Lipophrys_caboverdensis,
		42 Lipophrys_canevae,
		43 Lipophrys_dalmatinus,
		44 Lipophrys_nigriceps,
		45 Lipophrys_pholis,
		46 Malacoctenus_hubbsi,
		47 Malacoctenus_triangulatus,
		48 Malacoctenus_zonifer,
		49 Meiacanthus_grammistes,
		50 Meiacanthus_oualanensis,
		51 Meiacanthus_smithi,
		52 Mnierpes_macrocephalus,
		53 Myxodagnus_opercularis,
		54 Myxodes_viridis,
		55 Neoclinus_blanchardi,
		56 Notoclinus_compressus,
		57 Omobranchus_fasciolatoceps,
		58 Omobranchus_loxozonus,
		59 Omobranchus_punctatus,
		60 Ophiclinus_gracilis,
		61 Ophioblennius_atlanticus,
		62 Ophioblennius_steindachneri,
		63 Parablennius_gattorugine,
		64 Parablennius_incognitus,
		65 Parablennius_marmoreus,
		66 Parablennius_parvicornis,
		67 Parablennius_pilicornis,
		68 Parablennius_rouxi,
		69 Parablennius_ruber,
		70 Parablennius_salensis,
		71 Parablennius_sanguinolentus,
		72 Parablennius_tentacularis,
		73 Parablennius_yatabei,
		74 Parablennius_zvonimiri,
		75 Paraclinus_integripinnis,
		76 Paralipophrys_trigloides,
		77 Petroscirtes_breviceps,
		78 Rhabdoblennius_ellipes,
		79 Salaria_fluviatilis,
		80 Salaria_pavo,
		81 Salarias_fasciatus,
		82 Scartella_caboverdiana,
		83 Scartella_cristata,
		84 Starksia_atlantica,
		85 Starksia_nanodes,
		86 Sticharium_dorsale,
		87 Tripterygion_delaisi,
		88 Tripterygion_melanurus,
		89 Tripterygion_tripteronotus
		;
tree PAUP_1 = [&U] (1,2,(3,4,5,6,7,8,9,10,(11,(45,76)87.900002)100.000000,(12,13)90.800003,14,15,16,(17,18,19)88.699997,(20,75)71.599998,((21,35)51.799999,89)50.700001,((22,23,24)90.000000,29)78.000000,25,(((26,28)99.800003,27)66.599998,(60,86)75.800003)86.800003,30,31,32,33,34,(36,37)59.500000,38,39,(((40,43)92.900002,41)90.900002,(42,44)99.000000)89.000000,(46,48)92.400002,47,(49,(50,51)52.5000…
End;
