# Supplementary material for: Rapid progress on the vertebrate tree of life
Source: BMC Biol. 2010 Mar 8;8:19. doi: 10.1186/1741-7007-8-19 (PMC2842240; doi:10.1186/1741-7007-8-19)
Supplement: Additional file 3 — Phylogenies for 100 vertebrate clades A zip file containing the majority rule bootstrap consensus phylogenies for each of the clades that we analysed. These require freely available tree viewing software, such as FigTree or TreeView. [file 1741-7007-8-19-S3.ZIP › Supplementary_tree_files/Boidae.con.tre]

#NEXUS
Begin trees; [Treefile saved Mon Oct 13 16:09:00 2008]
	Translate
		1 Acrantophis_dumerili,
		2 Acrantophis_madagascariensis,
		3 Antaresia_childreni,
		4 Antaresia_maculosa,
		5 Antaresia_perthensis,
		6 Antaresia_stimsoni,
		7 Apodora_papuana,
		8 Boa_constrictor,
		9 Candoia_aspera,
		10 Candoia_bibroni,
		11 Candoia_carinata,
		12 Charina_bottae,
		13 Charina_trivirgata,
		14 Corallus_annulatus,
		15 Corallus_caninus,
		16 Corallus_enydris,
		17 Epicrates_angulifer,
		18 Epicrates_cenchria,
		19 Epicrates_chrysogaster,
		20 Epicrates_exsul,
		21 Epicrates_fordi,
		22 Epicrates_inornatus,
		23 Epicrates_monensis,
		24 Epicrates_striatus,
		25 Epicrates_subflavens,
		26 Eryx_colubrinus,
		27 Eryx_conicus,
		28 Eryx_elegans,
		29 Eryx_jaculus,
		30 Eryx_jayakari,
		31 Eryx_johnii,
		32 Eryx_miliaris,
		33 Eryx_tataricus,
		34 Eunectes_murinus,
		35 Eunectes_notaeus,
		36 Gongylophis_colubrinus,
		37 Leiopython_albertisii,
		38 Leiopython_hoserae,
		39 Liasis_fuscus,
		40 Liasis_mackloti,
		41 Liasis_olivacea,
		42 Liasis_olivaceus,
		43 Liasis_papuana,
		44 Liasis_savuensis,
		45 Sanzinia_madagascariensis
		;
tree PAUP_1 = [&U] (1,2,(((((3,6)100.000000,4,5)68.099998,((((7,43)93.500000,41)71.900002,(39,(40,44)57.933334)98.300003,42)64.966667,(37,38)97.633331)55.700001)100.000000,((8,((14,16)96.000000,(((17,(22,23)59.900002)75.633331,((19,(20,24)96.400002)100.000000,(21,25)51.133335)64.000000)67.266670,18,(34,35)99.500000)86.500000)82.099998)79.000000,(9,10,11,15)88.861908)60.200001,(12,13)98.000000,(((…
End;
