# Supplementary material for: Rapid progress on the vertebrate tree of life
Source: BMC Biol. 2010 Mar 8;8:19. doi: 10.1186/1741-7007-8-19 (PMC2842240; doi:10.1186/1741-7007-8-19)
Supplement: Additional file 3 — Phylogenies for 100 vertebrate clades A zip file containing the majority rule bootstrap consensus phylogenies for each of the clades that we analysed. These require freely available tree viewing software, such as FigTree or TreeView. [file 1741-7007-8-19-S3.ZIP › Supplementary_tree_files/Bucerotiformes.con.tre]

#NEXUS 

Begin trees;  [Treefile saved Mon Oct 13 15:54:51 2008]


	Translate
		1 Aceros_cassidix,
		2 Aceros_corrugatus,
		3 Aceros_plicatus,
		4 Aceros_undulatus,
		5 Buceros_bicornis,
		6 Buceros_rhinoceros,
		7 Bucorvus_abyssinicus,
		8 Bucorvus_leadbeateri,
		9 Bycanistes_brevis,
		10 Bycanistes_bucinator,
		11 Bycanistes_subcylindricus,
		12 Ceratogymna_atrata,
		13 Penelopides_manilloe,
		14 Penelopides_panini,
		15 Tockus_alboterminatus,
		16 Tockus_deckeni,
		17 Tockus_erythrorhynchus,
		18 Tockus_fasciatus,
		19 Tockus_leucomelas,
		20 Tockus_monteiri,
		21 Tockus_nasutus
		;
tree PAUP_1 = [&U] (1,((2,(13,14)100.000000)90.666664,(((5,6)100.000000,(((((15,18)93.833336,21)99.000000,(16,19)100.000000)99.000000,20)98.000000,17)98.000000)58.833332,(7,8)100.000000,(((9,11)100.000000,10)100.000000,12)100.000000)100.000000)55.500000,(3,4)100.000000)0;
End;
