# Supplementary material for: Rapid progress on the vertebrate tree of life
Source: BMC Biol. 2010 Mar 8;8:19. doi: 10.1186/1741-7007-8-19 (PMC2842240; doi:10.1186/1741-7007-8-19)
Supplement: Additional file 3 — Phylogenies for 100 vertebrate clades A zip file containing the majority rule bootstrap consensus phylogenies for each of the clades that we analysed. These require freely available tree viewing software, such as FigTree or TreeView. [file 1741-7007-8-19-S3.ZIP › Supplementary_tree_files/Bufonidae.con.tre]

#NEXUS
Begin trees; [Treefile saved Fri Oct 24 11:18:05 2008]
	Translate
		1 Adenomus_kelaartii,
		2 Ansonia_anotis,
		3 Ansonia_fuliginea,
		4 Ansonia_hanitschi,
		5 Ansonia_leptopus,
		6 Ansonia_longidigita,
		7 Ansonia_malayana,
		8 Ansonia_muelleri,
		9 Atelopus_barbotini,
		10 Atelopus_bomolochos,
		11 Atelopus_chiriquiensis,
		12 Atelopus_flavescens,
		13 Atelopus_franciscus,
		14 Atelopus_halihelos,
		15 Atelopus_hoogmoedi,
		16 Atelopus_longirostris,
		17 Atelopus_peruensis,
		18 Atelopus_pulcher,
		19 Atelopus_spumarius,
		20 Atelopus_spurrelli,
		21 Atelopus_varius,
		22 Atelopus_vermiculatus,
		23 Atelopus_zeteki,
		24 Bufo_alvarius,
		25 Bufo_amatolicus,
		26 Bufo_amboroensis,
		27 Bufo_americanus,
		28 Bufo_andrewsi,
		29 Bufo_angusticeps,
		30 Bufo_arenarum,
		31 Bufo_arequipensis,
		32 Bufo_arunco,
		33 Bufo_asper,
		34 Bufo_atacamensis,
		35 Bufo_balearicus,
		36 Bufo_bankorensis,
		37 Bufo_baxteri,
		38 Bufo_biporcatus,
		39 Bufo_bocourti,
		40 Bufo_boreas,
		41 Bufo_boulengeri,
		42 Bufo_brauni,
		43 Bufo_brongersmai,
		44 Bufo_bufo,
		45 Bufo_calamita,
		46 Bufo_californicus,
		47 Bufo_camerunensis,
		48 Bufo_campbelli,
		49 Bufo_canaliferus,
		50 Bufo_canorus,
		51 Bufo_castaneoticus,
		52 Bufo_celebensis,
		53 Bufo_chavin,
		54 Bufo_coccifer,
		55 Bufo_cognatus,
		56 Bufo_coniferus,
		57 Bufo_crucifer,
		58 Bufo_cryptotympanicus,
		59 Bufo_cycladen,
		60 Bufo_damaranus,
		61 Bufo_dapsilis,
		62 Bufo_debilis,
		63 Bufo_divergens,
		64 Bufo_dombensis,
		65 Bufo_empusus,
		66 Bufo_exsul,
		67 Bufo_fastidiosus,
		68 Bufo_fowleri,
		69 Bufo_fustiger,
		70 Bufo_galeatus,
		71 Bufo_gargarizans,
		72 Bufo_gariepensis,
		73 Bufo_garmani,
		74 Bufo_glaberrimus,
		75 Bufo_gracilipes,
		76 Bufo_granulosus,
		77 Bufo_guentheri,
		78 Bufo_gundlachi,
		79 Bufo_guttatus,
		80 Bufo_gutturalis,
		81 Bufo_haematiticus,
		82 Bufo_hemiophrys,
		83 Bufo_himalayanus,
		84 Bufo_houstonensis,
		85 Bufo_humboldti,
		86 Bufo_ibarrai,
		87 Bufo_ictericus,
		88 Bufo_inyangae,
		89 Bufo_japonicus,
		90 Bufo_juxtasper,
		91 Bufo_kisoloensis,
		92 Bufo_latastii,
		93 Bufo_latifrons,
		94 Bufo_lemur,
		95 Bufo_limensis,
		96 Bufo_lindneri,
		97 Bufo_longinasus,
		98 Bufo_luetkenii,
		99 Bufo_luristanicus,
		100 Bufo_macrocristatus,
		101 Bufo_macrotis,
		102 Bufo_maculatus,
		103 Bufo_manu,
		104 Bufo_margaritifer,
		105 Bufo_marinus,
		106 Bufo_marmoreus,
		107 Bufo_mauritanicus,
		108 Bufo_mazatlanensis,
		109 Bufo_melanochlorus,
		110 Bufo_melanostictus,
		111 Bufo_microscaphus,
		112 Bufo_nasicus,
		113 Bufo_nebulifer,
		114 Bufo_nelsoni,
		115 Bufo_nesiotes,
		116 Bufo_oblongus,
		117 Bufo_occidentalis,
		118 Bufo_ocellatus,
		119 Bufo_pantherinus,
		120 Bufo_paracnemis,
		121 Bufo_pardalis,
		122 Bufo_peltocephalus,
		123 Bufo_pewzowi,
		124 Bufo_philippinicus,
		125 Bufo_poeppigii,
		126 Bufo_poweri,
		127 Bufo_pseudoraddei,
		128 Bufo_punctatus,
		129 Bufo_pusillus,
		130 Bufo_quercicus,
		131 Bufo_raddei,
		132 Bufo_rangeri,
		133 Bufo_regularis,
		134 Bufo_retiformis,
		135 Bufo_robinsoni,
		136 Bufo_rufus,
		137 Bufo_schneideri,
		138 Bufo_siculus,
		139 Bufo_speciosus,
		140 Bufo_spinulosus,
		141 Bufo_steindachneri,
		142 Bufo_stomaticus,
		143 Bufo_surdus,
		144 Bufo_tacanensis,
		145 Bufo_taladai,
		146 Bufo_terrestris,
		147 Bufo_tibetanus,
		148 Bufo_torrenticola,
		149 Bufo_tuberculatus,
		150 Bufo_tuberosus,
		151 Bufo_turanensis,
		152 Bufo_valliceps,
		153 Bufo_variabilis,
		154 Bufo_variegatus,
		155 Bufo_velatus,
		156 Bufo_vellardi,
		157 Bufo_veraguensis,
		158 Bufo_verricossimus,
		159 Bufo_vertebralis,
		160 Bufo_viridis,
		161 Bufo_woodhousii,
		162 Bufo_xeros,
		163 Bufo_zugmayeri,
		164 Capensibufo_rosei,
		165 Dendrophryniscus_brevipollicatus,
		166 Dendrophryniscus_minutus,
		167 Leptophryne_borbonica,
		168 Melanophryniscus_klappenbachi,
		169 Melanophryniscus_rubriventris,
		170 Melanophryniscus_stelzneri,
		171 Nectophryne_afra,
		172 Nectophryne_batesii,
		173 Oreophrynella_quelchii,
		174 Osornophryne_antisana,
		175 Osornophryne_bufoniformis,
		176 Osornophryne_guacamayo,
		177 Osornophryne_sumacoensis,
		178 Pedostibes_hosii,
		179 Pedostibes_maculatus,
		180 Pedostibes_rugosus,
		181 Pelophryne_brevipes,
		182 Pelophryne_misera,
		183 Rhamphophryne_festae,
		184 Rhamphophryne_macrorhina,
		185 Rhamphophryne_rostrata,
		186 Stephopaedes_anotis,
		187 Torrentophryne_aspinia,
		188 Torrentophryne_tuberospinia,
		189 Werneria_mertensi,
		190 Wolterstorffina_parvipalmata
		;
tree PAUP_1 = [&U] (1,(2,179)100.000000,((3,(5,6)96.500000)79.699997,(4,7)71.099998,8)55.099998,(((((((9,((12,13)97.599998,22)90.500000)100.000000,15)100.000000,18)70.099998,19)90.599998,(((10,17)76.800003,(11,20,21,23)97.099998)56.599998,14,16)73.000000)69.300003,(174,(175,(176,177)97.900002)79.199997)70.900002)64.699997,((165,166)93.599998,((168,170)72.000000,169)98.500000)57.000000)61.000000,(…
End;
