# Supplementary material for: Rapid progress on the vertebrate tree of life
Source: BMC Biol. 2010 Mar 8;8:19. doi: 10.1186/1741-7007-8-19 (PMC2842240; doi:10.1186/1741-7007-8-19)
Supplement: Additional file 3 — Phylogenies for 100 vertebrate clades A zip file containing the majority rule bootstrap consensus phylogenies for each of the clades that we analysed. These require freely available tree viewing software, such as FigTree or TreeView. [file 1741-7007-8-19-S3.ZIP › Supplementary_tree_files/Caprimulgiformes.con.tre]

#NEXUS
Begin trees; [Treefile saved Tue Oct 14 07:05:44 2008]
	Translate
		1 Aegotheles_albertisi,
		2 Aegotheles_archboldi,
		3 Aegotheles_bennettii,
		4 Aegotheles_crinifrons,
		5 Aegotheles_cristatus,
		6 Aegotheles_insignis,
		7 Aegotheles_tatei,
		8 Aegotheles_wallacii,
		9 Batrachostomus_cornutus,
		10 Batrachostomus_septimus,
		11 Caprimulgus_affinis,
		12 Caprimulgus_candicans,
		13 Caprimulgus_carolinensis,
		14 Caprimulgus_climacurus,
		15 Caprimulgus_europaeus,
		16 Caprimulgus_fraenatus,
		17 Caprimulgus_inornatus,
		18 Caprimulgus_longirostris,
		19 Caprimulgus_macrurus,
		20 Caprimulgus_maculicaudus,
		21 Caprimulgus_parvulus,
		22 Caprimulgus_vociferus,
		23 Chordeiles_acutipennis,
		24 Chordeiles_minor,
		25 Chordeiles_rupestris,
		26 Eleothreptus_anomalus,
		27 Eurostopodus_macrotis,
		28 Eurostopodus_mystacalis,
		29 Eurostopodus_papuensis,
		30 Hydropsalis_brasiliana,
		31 Hydropsalis_climacocera,
		32 Lurocalis_semitorquatus,
		33 Macrodipteryx_longipennis,
		34 Macrodipteryx_vexillarius,
		35 Nyctibius_aethereus,
		36 Nyctibius_bracteatus,
		37 Nyctibius_grandis,
		38 Nyctibius_griseus,
		39 Nyctibius_leucopterus,
		40 Nyctibius_maculosus,
		41 Nyctidromus_albicollis,
		42 Nyctiphrynus_mcleodii,
		43 Nyctiphrynus_ocellatus,
		44 Nyctiprogne_leucopyga,
		45 Otophanes_mcleodii,
		46 Phalaenoptilus_nuttallii,
		47 Podager_nacunda,
		48 Podargus_ocellatus,
		49 Podargus_papuensis,
		50 Podargus_strigoides,
		51 Rigidipenna_inexpectata,
		52 Steatornis_caripensis,
		53 Uropsalis_segmentata
		;
tree PAUP_1 = [&U] (1,2,((3,5)60.000000,4,((6,7)85.900002,(((((9,10)100.000000,((48,(49,50)99.000000)99.000000,51)58.099998)99.000000,(28,29)88.400002)70.000000,((((11,(((14,16)61.200001,(15,17)63.000000,33,34)79.800003,19)85.300003)94.000000,((((((12,26)95.300003,18,20,21,30,31)65.500000,53)73.199997,41)87.500000,44)74.900002,32)74.099998,(13,22,42,(43,45)94.699997,46)57.799999,(((23,25)55.29999…
End;
