# Supplementary material for: Rapid progress on the vertebrate tree of life
Source: BMC Biol. 2010 Mar 8;8:19. doi: 10.1186/1741-7007-8-19 (PMC2842240; doi:10.1186/1741-7007-8-19)
Supplement: Additional file 3 — Phylogenies for 100 vertebrate clades A zip file containing the majority rule bootstrap consensus phylogenies for each of the clades that we analysed. These require freely available tree viewing software, such as FigTree or TreeView. [file 1741-7007-8-19-S3.ZIP › Supplementary_tree_files/Carangoidei.con.tre]

#NEXUS
Begin trees; [Treefile saved Tue Oct 14 07:56:06 2008]
	Translate
		1 Alectis_alexandrinus,
		2 Alectis_ciliaris,
		3 Alectis_indicus,
		4 Alepes_djedaba,
		5 Alepes_kleinii,
		6 Atropus_atropos,
		7 Atule_mate,
		8 Carangoides_bartholomaei,
		9 Carangoides_chrysophrys,
		10 Carangoides_equula,
		11 Carangoides_ferdau,
		12 Carangoides_fulvoguttatus,
		13 Carangoides_hedlandensis,
		14 Carangoides_malabaricus,
		15 Carangoides_otrynter,
		16 Carangoides_ruber,
		17 Carangoides_uii,
		18 Caranx_bucculentus,
		19 Caranx_caballus,
		20 Caranx_caninus,
		21 Caranx_carangus,
		22 Caranx_crysos,
		23 Caranx_hippos,
		24 Caranx_ignobilis,
		25 Caranx_latus,
		26 Caranx_melampygus,
		27 Caranx_rhonchus,
		28 Caranx_sexfasciatus,
		29 Caranx_vinctus,
		30 Chloroscombrus_chrysurus,
		31 Chloroscombrus_orqueta,
		32 Decapterus_akaadsi,
		33 Decapterus_kurroides,
		34 Decapterus_macarellus,
		35 Decapterus_macrosoma,
		36 Decapterus_maruadsi,
		37 Decapterus_muroadsi,
		38 Decapterus_punctatus,
		39 Decapterus_russelli,
		40 Decapterus_tabl,
		41 Echeneis_naucrates,
		42 Elagatis_bipinnulata,
		43 Gnathanodon_speciosus,
		44 Hemicaranx_leucurus,
		45 Hemicaranx_zelotes,
		46 Lichia_amia,
		47 Megalaspis_cordyla,
		48 Oligoplites_altus,
		49 Oligoplites_saurus,
		50 Parastromateus_niger,
		51 Parona_signata,
		52 Pseudocaranx_dentex,
		53 Pseudocaranx_wrighti,
		54 Rachycentron_canadum,
		55 Remora_osteochir,
		56 Remora_remora,
		57 Scomberoides_commersonnianus,
		58 Scomberoides_lysan,
		59 Scomberoides_tol,
		60 Selar_crumenophthalmus,
		61 Selaroides_leptolepis,
		62 Selene_brevoortii,
		63 Selene_brownii,
		64 Selene_dorsalis,
		65 Selene_orstedii,
		66 Selene_peruviana,
		67 Selene_setapinnis,
		68 Selene_vomer,
		69 Seriola_carpenteri,
		70 Seriola_dumerili,
		71 Seriola_fasciata,
		72 Seriola_hippos,
		73 Seriola_lalandi,
		74 Seriola_quinqueradiata,
		75 Seriola_rivoliana,
		76 Seriola_zonata,
		77 Seriolina_nigrofasciata,
		78 Trachinotus_anak,
		79 Trachinotus_baillonii,
		80 Trachinotus_blochii,
		81 Trachinotus_carolinus,
		82 Trachinotus_coppingeri,
		83 Trachinotus_falcatus,
		84 Trachinotus_goodei,
		85 Trachinotus_goreensis,
		86 Trachinotus_ovatus,
		87 Trachinotus_rhodopus,
		88 Trachinotus_teraia,
		89 Trachurus_capensis,
		90 Trachurus_declivis,
		91 Trachurus_japonicus,
		92 Trachurus_lathami,
		93 Trachurus_mediterraneus,
		94 Trachurus_murphyi,
		95 Trachurus_novaezelandiae,
		96 Trachurus_picturatus,
		97 Trachurus_symmetricus,
		98 Trachurus_trachurus,
		99 Trachurus_trecae,
		100 Uraspis_helvola
		;
tree PAUP_1 = [&U] (1,(2,(4,5)84.599998,6,(7,11)83.199997,(8,16)82.099998,9,(10,(52,53)60.500000)84.099998,12,13,14,15,((17,25)94.599998,(20,29)92.900002)70.800003,18,(19,22)96.800003,21,23,24,26,27,28,((30,31)93.300003,(44,45)96.199997)73.800003,32,33,34,35,(36,39)76.900002,37,38,40,((41,54)61.200001,(46,(78,(80,83)82.800003,81,((84,87)95.800003,85)94.000000)60.299999,(79,82)81.800003,86,88)71.1…
End;
