# Supplementary material for: Rapid progress on the vertebrate tree of life
Source: BMC Biol. 2010 Mar 8;8:19. doi: 10.1186/1741-7007-8-19 (PMC2842240; doi:10.1186/1741-7007-8-19)
Supplement: Additional file 3 — Phylogenies for 100 vertebrate clades A zip file containing the majority rule bootstrap consensus phylogenies for each of the clades that we analysed. These require freely available tree viewing software, such as FigTree or TreeView. [file 1741-7007-8-19-S3.ZIP › Supplementary_tree_files/Carnivora.con.tre]

#NEXUS
Begin trees; [Treefile saved Tue Oct 14 06:52:42 2008]
	Translate
		1 Ailurus_fulgens,
		2 Aonyx_capensis,
		3 Aonyx_cinerea,
		4 Arctonyx_collaris,
		5 Bassariscus_astutus,
		6 Callorhinus_ursinus,
		7 Cynogale_bennettii,
		8 Eira_barbara,
		9 Enhydra_lutris,
		10 Eumetopias_jubatus,
		11 Felis_silvestris,
		12 Galictis_cuja,
		13 Galictis_vittata,
		14 Genetta_genetta,
		15 Gulo_gulo,
		16 Herpestes_ichneumon,
		17 Hydrictis_maculicollis,
		18 Ictonyx_libyca,
		19 Ictonyx_striatus,
		20 Leopardus_pardalis,
		21 Lontra_canadensis,
		22 Lontra_felina,
		23 Lontra_longicaudis,
		24 Lutra_lutra,
		25 Lutra_sumatrana,
		26 Lutrogale_perspicillata,
		27 Lycaon_pictus,
		28 Lynx_lynx,
		29 Lynx_pardinus,
		30 Martes_americana,
		31 Martes_flavigula,
		32 Martes_foina,
		33 Martes_martes,
		34 Martes_melampus,
		35 Martes_pennanti,
		36 Martes_zibellina,
		37 Meles_meles,
		38 Mellivora_capensis,
		39 Melogale_moschata,
		40 Melogale_personata,
		41 Melursus_ursinus,
		42 Mephitis_mephitis,
		43 Mustela_altaica,
		44 Mustela_erminea,
		45 Mustela_eversmannii,
		46 Mustela_frenata,
		47 Mustela_itatsi,
		48 Mustela_lutreola,
		49 Mustela_nigripes,
		50 Mustela_nivalis,
		51 Mustela_nudipes,
		52 Mustela_putorius,
		53 Mustela_sibirica,
		54 Mustela_strigidorsa,
		55 Neovison_vison,
		56 Paguma_larvata,
		57 Panthera_leo,
		58 Panthera_pardus,
		59 Panthera_tigris,
		60 Phoca_largha,
		61 Phoca_vitulina,
		62 Poecilogale_albinucha,
		63 Procyon_cancrivorus,
		64 Procyon_lotor,
		65 Pteronura_brasiliensis,
		66 Puma_concolor,
		67 Taxidea_taxus,
		68 Tremarctos_ornatus,
		69 Uncia_uncia,
		70 Ursus_arctos,
		71 Vormela_peregusna,
		72 Vulpes_vulpes
		;
tree PAUP_1 = [&U] (1,(((((((((2,(3,26)60.000000)87.900002,9,17,(24,25)86.099998)67.400002,(21,(22,23)62.900002)92.000000)64.199997,65)71.000000,(12,13)98.000000)55.700001,((18,(19,62)66.000000)88.699997,71)94.000000)56.099998,((((43,50)70.599998,((((45,52)60.000000,49)82.300003,48)68.400002,47,53)94.199997)94.000000,44)98.000000,((46,55)79.000000,(51,54)99.000000)56.200001)98.000000)62.000000,((…
End;
