# Supplementary material for: Rapid progress on the vertebrate tree of life
Source: BMC Biol. 2010 Mar 8;8:19. doi: 10.1186/1741-7007-8-19 (PMC2842240; doi:10.1186/1741-7007-8-19)
Supplement: Additional file 3 — Phylogenies for 100 vertebrate clades A zip file containing the majority rule bootstrap consensus phylogenies for each of the clades that we analysed. These require freely available tree viewing software, such as FigTree or TreeView. [file 1741-7007-8-19-S3.ZIP › Supplementary_tree_files/Centrolenidae.con.tre]

#NEXUS
Begin trees; [Treefile saved Wed Nov 12 14:06:23 2008]
	Translate
		1 Allophryne_ruthveni,
		2 Centrolene_altitudinale,
		3 Centrolene_andinum,
		4 Centrolene_antioquiense,
		5 Centrolene_bacatum,
		6 Centrolene_buckleyi,
		7 Centrolene_callistommum,
		8 Centrolene_gorzulai,
		9 Centrolene_grandisonae,
		10 Centrolene_hesperium,
		11 Centrolene_hybrida,
		12 Centrolene_ilex,
		13 Centrolene_lema,
		14 Centrolene_litorale,
		15 Centrolene_mariaelenae,
		16 Centrolene_notostictum,
		17 Centrolene_peristictum,
		18 Centrolene_pipilatum,
		19 Centrolene_prosoblepon,
		20 Centrolene_venezuelense,
		21 Cochranella_adiazeta,
		22 Cochranella_albomaculata,
		23 Cochranella_castroviejoi,
		24 Cochranella_daidalea,
		25 Cochranella_euknemos,
		26 Cochranella_flavopunctata,
		27 Cochranella_granulosa,
		28 Cochranella_helenae,
		29 Cochranella_mache,
		30 Cochranella_midas,
		31 Cochranella_nola,
		32 Cochranella_oyampiensis,
		33 Cochranella_punctulata,
		34 Cochranella_puyoensis,
		35 Cochranella_revocata,
		36 Cochranella_savagei,
		37 Cochranella_spiculata,
		38 Cochranella_spinosa,
		39 Cochranella_susatamai,
		40 Cochranella_vozmedianoi,
		41 Hyalinobatrachium_antisthenesi,
		42 Hyalinobatrachium_aureoguttatum,
		43 Hyalinobatrachium_bergeri,
		44 Hyalinobatrachium_chirripoi,
		45 Hyalinobatrachium_colymbiphyllum,
		46 Hyalinobatrachium_crurifasciatum,
		47 Hyalinobatrachium_duranti,
		48 Hyalinobatrachium_eccentricum,
		49 Hyalinobatrachium_eurygnathum,
		50 Hyalinobatrachium_fleischmanni,
		51 Hyalinobatrachium_fragile,
		52 Hyalinobatrachium_iaspidiense,
		53 Hyalinobatrachium_ibama,
		54 Hyalinobatrachium_ignioculus,
		55 Hyalinobatrachium_mondolfii,
		56 Hyalinobatrachium_nouraguensis,
		57 Hyalinobatrachium_orientale,
		58 Hyalinobatrachium_orocostale,
		59 Hyalinobatrachium_pallidum,
		60 Hyalinobatrachium_pulveratum,
		61 Hyalinobatrachium_talamancae,
		62 Hyalinobatrachium_tatayoi,
		63 Hyalinobatrachium_taylori,
		64 Hyalinobatrachium_valerioi,
		65 Nymphargus_bejaranoi,
		66 Nymphargus_cochranae,
		67 Nymphargus_griffithsi,
		68 Nymphargus_megacheirus,
		69 Nymphargus_mixomaculatus,
		70 Nymphargus_pluvialis,
		71 Nymphargus_posadae,
		72 Nymphargus_rosada,
		73 Nymphargus_siren,
		74 Nymphargus_wileyi
		;
tree PAUP_1 = [&U] (1,((((((((2,16)99.000000,(10,20)76.400002)57.599998,6)97.000000,((5,11)75.599998,18)100.000000)100.000000,((4,17)100.000000,24,36)100.000000)98.099998,((((3,7)100.000000,(12,(22,33)92.000000)99.000000,(((14,27)54.000000,(25,29)100.000000,31)79.199997,((21,39)100.000000,(26,37)99.400002)100.000000)63.000000)56.299999,15)61.000000,(((8,13)100.000000,38)51.200001,((23,41)92.00000…
End;
