# Supplementary material for: Rapid progress on the vertebrate tree of life
Source: BMC Biol. 2010 Mar 8;8:19. doi: 10.1186/1741-7007-8-19 (PMC2842240; doi:10.1186/1741-7007-8-19)
Supplement: Additional file 3 — Phylogenies for 100 vertebrate clades A zip file containing the majority rule bootstrap consensus phylogenies for each of the clades that we analysed. These require freely available tree viewing software, such as FigTree or TreeView. [file 1741-7007-8-19-S3.ZIP › Supplementary_tree_files/Certhiidae.con.tre]

#NEXUS
Begin trees; [Treefile saved Tue Oct 14 07:19:15 2008]
	Translate
		1 Auriparus_flaviceps,
		2 Campylorhynchus_albobrunneus,
		3 Campylorhynchus_brunneicapillus,
		4 Campylorhynchus_chiapensis,
		5 Campylorhynchus_fasciatus,
		6 Campylorhynchus_griseus,
		7 Campylorhynchus_gularis,
		8 Campylorhynchus_jocosus,
		9 Campylorhynchus_megalopterus,
		10 Campylorhynchus_nuchalis,
		11 Campylorhynchus_rufinucha,
		12 Campylorhynchus_turdinus,
		13 Campylorhynchus_yucatanicus,
		14 Campylorhynchus_zonatus,
		15 Catherpes_mexicanus,
		16 Catherpes_sumichrasti,
		17 Certhia_americana,
		18 Certhia_brachydactyla,
		19 Certhia_discolor,
		20 Certhia_familiaris,
		21 Certhia_himalayana,
		22 Certhia_hodgsoni,
		23 Certhia_manipurensis,
		24 Certhia_nipalensis,
		25 Certhia_tianquanensis,
		26 Cinnycerthia_peruana,
		27 Cistothorus_palustris,
		28 Cistothorus_platensis,
		29 Cyphorhinus_aradus,
		30 Henicorhina_leucophrys,
		31 Henicorhina_leucosticta,
		32 Microcerculus_marginatus,
		33 Odontorchilus_cinereus,
		34 Polioptila_albiloris,
		35 Polioptila_caerulea,
		36 Polioptila_californica,
		37 Polioptila_dumicola,
		38 Polioptila_melanura,
		39 Polioptila_nigriceps,
		40 Salpinctes_obsoletus,
		41 Salpornis_spilonotus,
		42 Thryomanes_bewickii,
		43 Thryomanes_sissonii,
		44 Thryorchilus_browni,
		45 Thryothorus_albinucha,
		46 Thryothorus_atrogularis,
		47 Thryothorus_coraya,
		48 Thryothorus_euophrys,
		49 Thryothorus_fasciatoventris,
		50 Thryothorus_felix,
		51 Thryothorus_genibarbis,
		52 Thryothorus_guarayanus,
		53 Thryothorus_leucopogon,
		54 Thryothorus_leucotis,
		55 Thryothorus_longirostris,
		56 Thryothorus_ludovicianus,
		57 Thryothorus_maculipectus,
		58 Thryothorus_modestus,
		59 Thryothorus_mystacalis,
		60 Thryothorus_nigricapillus,
		61 Thryothorus_pleurostictus,
		62 Thryothorus_rufalbus,
		63 Thryothorus_rutilus,
		64 Thryothorus_sclateri,
		65 Thryothorus_semibadius,
		66 Thryothorus_sinaloa,
		67 Thryothorus_superciliaris,
		68 Thryothorus_thoracicus,
		69 Troglodytes_aedon,
		70 Troglodytes_brunneicollis,
		71 Troglodytes_musculus,
		72 Troglodytes_ochraceus,
		73 Troglodytes_rufociliatus,
		74 Troglodytes_rufulus,
		75 Troglodytes_solstitialis,
		76 Troglodytes_troglodytes,
		77 Uropsila_leucogastra
		;
tree PAUP_1 = [&U] (1,(((((((2,5)65.400002,(9,14)77.099998)81.900002,10)57.900002,12)95.000000,(3,((4,6)94.500000,7,(8,11)72.300003,13)96.199997)59.000000)98.000000,((15,16)90.900002,32,40)81.900002,26,((27,28)99.000000,((((43,69)69.599998,71)77.500000,70)63.799999,44,(72,74)54.799999,73,75)76.699997,76)69.900002,29,(30,31)51.733334,33,42,45,((46,(50,(57,63)85.900002,64)50.799999)66.699997,(47,51…
End;
