# Supplementary material for: Rapid progress on the vertebrate tree of life
Source: BMC Biol. 2010 Mar 8;8:19. doi: 10.1186/1741-7007-8-19 (PMC2842240; doi:10.1186/1741-7007-8-19)
Supplement: Additional file 3 — Phylogenies for 100 vertebrate clades A zip file containing the majority rule bootstrap consensus phylogenies for each of the clades that we analysed. These require freely available tree viewing software, such as FigTree or TreeView. [file 1741-7007-8-19-S3.ZIP › Supplementary_tree_files/Cetacea.con.tre]

#NEXUS
Begin trees; [Treefile saved Fri Oct 3 14:47:58 2008]
	Translate
		1 Balaena_glacialis,
		2 Balaena_mysticetus,
		3 Balaenoptera_acutorostrata,
		4 Balaenoptera_bonaerensis,
		5 Balaenoptera_borealis,
		6 Balaenoptera_brydei,
		7 Balaenoptera_edeni,
		8 Balaenoptera_musculus,
		9 Balaenoptera_omurai,
		10 Balaenoptera_physalus,
		11 Berardius_arnuxii,
		12 Berardius_bairdii,
		13 Caperea_marginata,
		14 Cephalorhynchus_commersonii,
		15 Cephalorhynchus_eutropia,
		16 Cephalorhynchus_heavisidii,
		17 Cephalorhynchus_hectori,
		18 Delphinapterus_leucas,
		19 Delphinus_capensis,
		20 Delphinus_delphis,
		21 Delphinus_tropicalis,
		22 Eschrichtius_robustus,
		23 Eubalaena_australis,
		24 Eubalaena_glacialis,
		25 Eubalaena_japonica,
		26 Feresa_attenuata,
		27 Globicephala_macrorhynchus,
		28 Globicephala_melas,
		29 Grampus_griseus,
		30 Hyperoodon_ampullatus,
		31 Hyperoodon_planifrons,
		32 Inia_geoffrensis,
		33 Kogia_breviceps,
		34 Kogia_sima,
		35 Lagenodelphis_hosei,
		36 Lagenorhynchus_australis,
		37 Lagenorhynchus_cruciger,
		38 Lagenorhynchus_obliquidens,
		39 Lagenorhynchus_obscurus,
		40 Lipotes_vexillifer,
		41 Lissodelphis_borealis,
		42 Lissodelphis_peronii,
		43 Megaptera_novaeangliae,
		44 Mesoplodon_bidens,
		45 Mesoplodon_bowdoini,
		46 Mesoplodon_carlhubbsi,
		47 Mesoplodon_densirostris,
		48 Mesoplodon_europaeus,
		49 Mesoplodon_ginkgodens,
		50 Mesoplodon_grayi,
		51 Mesoplodon_hectori,
		52 Mesoplodon_layardii,
		53 Mesoplodon_mirus,
		54 Mesoplodon_perrini,
		55 Mesoplodon_peruvianus,
		56 Mesoplodon_stejnegeri,
		57 Mesoplodon_traversii,
		58 Monodon_monoceros,
		59 Neophocaena_phocaenoides,
		60 Orcaella_brevirostris,
		61 Orcinus_orca,
		62 Peponocephala_electra,
		63 Phocoena_dioptrica,
		64 Phocoena_phocoena,
		65 Phocoena_sinus,
		66 Phocoena_spinipinnis,
		67 Phocoenoides_dalli,
		68 Physeter_catodon,
		69 Platanista_gangetica,
		70 Platanista_minor,
		71 Pontoporia_blainvillei,
		72 Pseudorca_crassidens,
		73 Sotalia_fluviatilis,
		74 Sotalia_guianensis,
		75 Sousa_chinensis,
		76 Sousa_teuszii,
		77 Stenella_attenuata,
		78 Stenella_clymene,
		79 Stenella_coeruleoalba,
		80 Stenella_frontalis,
		81 Stenella_longirostris,
		82 Steno_bredanensis,
		83 Tasmacetus_shepherdi,
		84 Tursiops_aduncus,
		85 Tursiops_truncatus,
		86 Ziphius_cavirostris
		;
tree PAUP_1 = [&U] (1,((2,((((3,(10,43)85.000000)80.000000,(4,((5,6,7)94.000000,9)97.000000)77.000000)59.900002,(8,22)100.000000)85.000000,((((11,12)100.000000,((30,31)98.900002,(44,45,46,((47,56)52.799999,50,54,55)79.000000,48,49,51,52,53,57)58.900002,83,86)90.000000)100.000000,((33,34)100.000000,68)100.000000)53.000000,(((((((((14,15)97.000000,17)67.800003,16)60.500000,(36,37)99.900002,(38,39)5…
End;
