# Supplementary material for: Rapid progress on the vertebrate tree of life
Source: BMC Biol. 2010 Mar 8;8:19. doi: 10.1186/1741-7007-8-19 (PMC2842240; doi:10.1186/1741-7007-8-19)
Supplement: Additional file 3 — Phylogenies for 100 vertebrate clades A zip file containing the majority rule bootstrap consensus phylogenies for each of the clades that we analysed. These require freely available tree viewing software, such as FigTree or TreeView. [file 1741-7007-8-19-S3.ZIP › Supplementary_tree_files/Chamaeleonidae.con.tre]

#NEXUS
Begin trees; [Treefile saved Wed Oct 15 11:16:01 2008]
	Translate
		1 Bradypodion_atromontanum,
		2 Bradypodion_caffer,
		3 Bradypodion_damaranum,
		4 Bradypodion_dracomontanum,
		5 Bradypodion_gutturale,
		6 Bradypodion_karrooicum,
		7 Bradypodion_kentanicum,
		8 Bradypodion_melanocephalum,
		9 Bradypodion_nemorale,
		10 Bradypodion_occidentale,
		11 Bradypodion_pumilum,
		12 Bradypodion_setaroi,
		13 Bradypodion_taeniabronchum,
		14 Bradypodion_thamnobates,
		15 Bradypodion_transvaalense,
		16 Bradypodion_ventrale,
		17 Brookesia_ambreensis,
		18 Brookesia_antakarana,
		19 Brookesia_antoetrae,
		20 Brookesia_betschi,
		21 Brookesia_bonsi,
		22 Brookesia_brygooi,
		23 Brookesia_lineata,
		24 Brookesia_perarmata,
		25 Brookesia_superciliaris,
		26 Brookesia_therezieni,
		27 Brookesia_thieli,
		28 Brookesia_tuberculata,
		29 Brookesia_valerieae,
		30 Calumma_boettgeri,
		31 Calumma_brevicornis,
		32 Calumma_cucullata,
		33 Calumma_fallax,
		34 Calumma_furcifer,
		35 Calumma_gastrotaenia,
		36 Calumma_globifer,
		37 Calumma_guibei,
		38 Calumma_hilleniusi,
		39 Calumma_malthe,
		40 Calumma_nasuta,
		41 Calumma_oshaughnessyi,
		42 Calumma_parsonii,
		43 Calumma_tsaratananensis,
		44 Chamaeleo_africanus,
		45 Chamaeleo_bitaeniatus,
		46 Chamaeleo_calyptratus,
		47 Chamaeleo_chamaeleon,
		48 Chamaeleo_cristatus,
		49 Chamaeleo_deremensis,
		50 Chamaeleo_dilepis,
		51 Chamaeleo_ellioti,
		52 Chamaeleo_feae,
		53 Chamaeleo_fuelleborni,
		54 Chamaeleo_gracilis,
		55 Chamaeleo_hoehneli,
		56 Chamaeleo_jacksonii,
		57 Chamaeleo_johnstoni,
		58 Chamaeleo_laevigatus,
		59 Chamaeleo_melleri,
		60 Chamaeleo_montium,
		61 Chamaeleo_namaquensis,
		62 Chamaeleo_narraioca,
		63 Chamaeleo_necasi,
		64 Chamaeleo_pfefferi,
		65 Chamaeleo_quadricornis,
		66 Chamaeleo_quilensis,
		67 Chamaeleo_roperi,
		68 Chamaeleo_rudis,
		69 Chamaeleo_senegalensis,
		70 Chamaeleo_sternfeldi,
		71 Chamaeleo_werneri,
		72 Chamaeleo_wiedersheimi,
		73 Furcifer_angeli,
		74 Furcifer_belalandaensis,
		75 Furcifer_campani,
		76 Furcifer_cephalolepis,
		77 Furcifer_labordi,
		78 Furcifer_lateralis,
		79 Furcifer_minor,
		80 Furcifer_oustaleti,
		81 Furcifer_pardalis,
		82 Furcifer_polleni,
		83 Furcifer_verrucosus,
		84 Kinyongia_adolfifriderici,
		85 Kinyongia_carpenteri,
		86 Kinyongia_excubitor,
		87 Kinyongia_fischeri,
		88 Kinyongia_oxyrhina,
		89 Kinyongia_tavetana,
		90 Kinyongia_tenuis,
		91 Kinyongia_uthmoelleri,
		92 Kinyongia_xenorhina,
		93 Rhampholeon_acuminatus,
		94 Rhampholeon_beraduccii,
		95 Rhampholeon_boulengeri,
		96 Rhampholeon_chapmanorum,
		97 Rhampholeon_gorongosae,
		98 Rhampholeon_marshalli,
		99 Rhampholeon_moyeri,
		100 Rhampholeon_nchisiensis,
		101 Rhampholeon_platyceps,
		102 Rhampholeon_spectrum,
		103 Rhampholeon_spinosus,
		104 Rhampholeon_temporalis,
		105 Rhampholeon_uluguruensis,
		106 Rhampholeon_viridis,
		107 Rieppeleon_brachyurus,
		108 Rieppeleon_brevicaudatus,
		109 Rieppeleon_kerstenii
		;
tree PAUP_1 = [&U] (1,(2,((3,11)77.000000,((((17,18)93.300003,29)86.300003,(19,27)57.799999,20,(21,(22,24)59.900002)78.900002,23,(25,(26,28)100.000000)97.000000)86.000000,((30,40)96.300003,((31,43)99.000000,(32,33)64.000000,37,38,39)58.000000)99.000000,(34,35)100.000000,(((36,42)73.900002,41)98.800003,61)50.299999,((44,(46,47)73.199997)88.800003,((50,(66,67)69.300003)79.800003,((54,63)97.699997,5…
End;
