# Supplementary material for: Rapid progress on the vertebrate tree of life
Source: BMC Biol. 2010 Mar 8;8:19. doi: 10.1186/1741-7007-8-19 (PMC2842240; doi:10.1186/1741-7007-8-19)
Supplement: Additional file 3 — Phylogenies for 100 vertebrate clades A zip file containing the majority rule bootstrap consensus phylogenies for each of the clades that we analysed. These require freely available tree viewing software, such as FigTree or TreeView. [file 1741-7007-8-19-S3.ZIP › Supplementary_tree_files/Characiformes.con.tre]

#NEXUS
Begin trees; [Treefile saved Sun Oct 5 20:09:31 2008]
	Translate
		1 Acestrorhynchus_nasutus,
		2 Acnodon_normani,
		3 Acnodon_oligacanthus,
		4 Alestes_baremoze,
		5 Alestes_macrophtalmus,
		6 Alestes_schoutedeni,
		7 Alestopetersius_caudalis,
		8 Alestopetersius_hilgendorfi,
		9 Anostomus_anostomus,
		10 Arnoldichthys_spilopterus,
		11 Astyanax_altiparanae,
		12 Astyanax_bimaculatus,
		13 Astyanax_fasciatus,
		14 Astyanax_mexicanus,
		15 Astyanax_scabripinnis,
		16 Bathyaethiops_breuseghemi,
		17 Boulengerella_maculata,
		18 Brycinus_affinis,
		19 Brycinus_carolinae,
		20 Brycinus_imberi,
		21 Brycinus_kingsleyae,
		22 Brycinus_lateralis,
		23 Brycinus_longipinnis,
		24 Brycinus_macrolepidotus,
		25 Brycinus_nurse,
		26 Brycinus_opisthotaenia,
		27 Brycinus_taeniurus,
		28 Brycon_amazonicus,
		29 Brycon_argenteus,
		30 Brycon_behreae,
		31 Brycon_chagrensis,
		32 Brycon_ferox,
		33 Brycon_guatemalensis,
		34 Brycon_henni,
		35 Brycon_hilarii,
		36 Brycon_insignis,
		37 Brycon_lundii,
		38 Brycon_meeki,
		39 Brycon_microlepis,
		40 Brycon_moorei,
		41 Brycon_nattereri,
		42 Brycon_obscurus,
		43 Brycon_oligolepis,
		44 Brycon_opalinus,
		45 Brycon_orbignyanus,
		46 Brycon_orthotaenia,
		47 Brycon_pesu,
		48 Brycon_petrosus,
		49 Brycon_striatulus,
		50 Bryconaethiops_macrops,
		51 Bryconaethiops_microstoma,
		52 Bryconamericus_diaphanus,
		53 Bryconamericus_emperador,
		54 Bryconamericus_ricae,
		55 Bryconamericus_scleroparius,
		56 Bryconamericus_scopiferus,
		57 Bryconamericus_terrabensis,
		58 Catoprion_mento,
		59 Chalceus_erythrurus,
		60 Chalceus_macrolepidotus,
		61 Characidium_fasciatum,
		62 Characidium_purpuratum,
		63 Characidium_vidali,
		64 Chilodus_punctatus,
		65 Citharinus_citharus,
		66 Citharinus_congicus,
		67 Colossoma_macropomum,
		68 Corynopoma_riisei,
		69 Ctenolucius_hujeta,
		70 Cynodon_gibbus,
		71 Distichodus_affinis,
		72 Distichodus_decemmaculatus,
		73 Distichodus_fasciolatus,
		74 Distichodus_hypostomatus,
		75 Distichodus_lusosso,
		76 Distichodus_notospilus,
		77 Distichodus_sexfasciatus,
		78 Eretmobrycon_bayano,
		79 Exodon_paradoxus,
		80 Gnathocharax_steindachneri,
		81 Hemibrycon_beni,
		82 Hemigrammocharax_machadoi,
		83 Hemigrammocharax_multifasciatus,
		84 Hemigrammopetersius_barnardi,
		85 Hemigrammus_bleheri,
		86 Hemigrammus_erythrozonus,
		87 Hemigrammus_rodwayi,
		88 Hemiodus_gracilis,
		89 Hemistichodus_vaillanti,
		90 Henochilus_wheatlandii,
		91 Hepsetus_odoe,
		92 Hydrocynus_brevis,
		93 Hydrocynus_forskahlii,
		94 Hydrocynus_goliath,
		95 Hydrocynus_vittatus,
		96 Hydrolycus_armatus,
		97 Hydrolycus_pectoralis,
		98 Hyphessobrycon_eques,
		99 Hyphessobrycon_erythrostigma,
		100 Hyphessobrycon_megalopterus,
		101 Inpaichthys_kerri,
		102 Ladigesia_roloffi,
		103 Leporinus_friderici,
		104 Leporinus_obtusidens,
		105 Leporinus_octofasciatus,
		106 Leporinus_striatus,
		107 Metynnis_calmoni,
		108 Metynnis_hypsauchen,
		109 Micralestes_acutidens,
		110 Micralestes_interruptus,
		111 Micralestes_occidentalis,
		112 Micralestes_pabrensis,
		113 Mimagoniates_lateralis,
		114 Moenkhausia_sanctaefilomenae,
		115 Mylesinus_paraschomburgkii,
		116 Mylesinus_paucisquamatus,
		117 Mylesinus_schomburgkii,
		118 Myleus_asterias,
		119 Myleus_rhomboidalis,
		120 Myleus_schomburgkii,
		121 Myleus_setiger,
		122 Myleus_ternetzi,
		123 Myleus_tiete,
		124 Myloplus_planquettei,
		125 Myloplus_rubripinnis,
		126 Mylossoma_aureum,
		127 Mylossoma_duriventre,
		128 Mylossoma_paraguayensis,
		129 Nannocharax_macropterus,
		130 Nannopetersius_ansorgii,
		131 Nannostomus_beckfordi,
		132 Nannostomus_espei,
		133 Nematobrycon_palmeri,
		134 Neolebias_ansorgii,
		135 Neolebias_powelli,
		136 Neolebias_trilineatus,
		137 Ossubtus_xinguense,
		138 Paracheirodon_axelrodi,
		139 Paracheirodon_innesi,
		140 Phenacogrammus_aurantiacus,
		141 Phenacogrammus_hilgendorfi,
		142 Phenacogrammus_interruptus,
		143 Piaractus_brachypomus,
		144 Piaractus_mesopotamicus,
		145 Pristobrycon_striolatus,
		146 Prochilodus_lineatus,
		147 Prochilodus_magdalenae,
		148 Prochilodus_mariae,
		149 Prochilodus_nigricans,
		150 Pygocentrus_cariba,
		151 Pygocentrus_nattereri,
		152 Pygocentrus_piraya,
		153 Pygopristis_denticulata,
		154 Rhabdalestes_caudalis,
		155 Rhabdalestes_hilgendorfi,
		156 Rhabdalestes_maunensis,
		157 Rhaphiodon_vulpinus,
		158 Roeboides_dayi,
		159 Roeboides_magdalenae,
		160 Roeboides_meeki,
		161 Roeboides_occidentalis,
		162 Salminus_maxillosus,
		163 Serrasalmus_altuvei,
		164 Serrasalmus_brandtii,
		165 Serrasalmus_compressus,
		166 Serrasalmus_eigenmanni,
		167 Serrasalmus_elongatus,
		168 Serrasalmus_geryi,
		169 Serrasalmus_gouldingi,
		170 Serrasalmus_hastatus,
		171 Serrasalmus_hollandi,
		172 Serrasalmus_irritans,
		173 Serrasalmus_maculatus,
		174 Serrasalmus_manueli,
		175 Serrasalmus_marginatus,
		176 Serrasalmus_medinai,
		177 Serrasalmus_rhombeus,
		178 Serrasalmus_sanchezi,
		179 Serrasalmus_serrulatus,
		180 Serrasalmus_spilopleura,
		181 Thayeria_ifati,
		182 Tometes_lebaili,
		183 Triportheus_angulatus,
		184 Triportheus_paranensis,
		185 Xenocharax_spilurus
		;
tree PAUP_1 = [&U] (1,((((2,3)83.000000,((((115,116)84.000000,121)96.000000,(117,120)95.000000,(124,182)94.000000)51.000000,(((118,125)50.099998,123)85.199997,122)72.000000,119,137)71.000000)66.000000,((58,153)52.000000,145)74.000000,(107,108)70.000000,(150,151,152,(163,164)53.099998,(((165,171)57.000000,175)57.900002,(168,177)65.900002,170,178)60.900002,166,167,169,172,173,174,176,179,180)85.000…
End;
