# Supplementary material for: Rapid progress on the vertebrate tree of life
Source: BMC Biol. 2010 Mar 8;8:19. doi: 10.1186/1741-7007-8-19 (PMC2842240; doi:10.1186/1741-7007-8-19)
Supplement: Additional file 3 — Phylogenies for 100 vertebrate clades A zip file containing the majority rule bootstrap consensus phylogenies for each of the clades that we analysed. These require freely available tree viewing software, such as FigTree or TreeView. [file 1741-7007-8-19-S3.ZIP › Supplementary_tree_files/Chondrichthyes.con.tre]

#NEXUS
Begin trees; [Treefile saved Sat Oct 11 09:59:01 2008]
	Translate
		1 Aetobatus_flagellum,
		2 Aetobatus_narinari,
		3 Aetomylaeus_maculatus,
		4 Aetomylaeus_nichofii,
		5 Aetomylaeus_vespertilio,
		6 Aetoplatea_zonura,
		7 Alopias_pelagicus,
		8 Alopias_superciliosus,
		9 Alopias_vulpinus,
		10 Amblyraja_badia,
		11 Amblyraja_doellojuradoi,
		12 Amblyraja_hyperborea,
		13 Amblyraja_radiata,
		14 Anacanthobatis_borneensis,
		15 Anoxypristis_cuspidata,
		16 Apristurus_albisoma,
		17 Apristurus_aphyodes,
		18 Apristurus_brunneus,
		19 Apristurus_exsanguis,
		20 Apristurus_fedorovi,
		21 Apristurus_japonicus,
		22 Apristurus_kampae,
		23 Apristurus_laurussonii,
		24 Apristurus_longicephalus,
		25 Apristurus_macrorhynchus,
		26 Apristurus_manis,
		27 Apristurus_melanoasper,
		28 Apristurus_microps,
		29 Apristurus_profundorum,
		30 Aptychotrema_rostrata,
		31 Aptychotrema_vincentiana,
		32 Asymbolus_parvus,
		33 Asymbolus_rubiginosus,
		34 Atelomycterus_baliensis,
		35 Atelomycterus_fasciatus,
		36 Atelomycterus_marmoratus,
		37 Atelomycterus_marnkalha,
		38 Aulohalaelurus_labiosus,
		39 Bathyraja_abyssicola,
		40 Bathyraja_albomaculata,
		41 Bathyraja_aleutica,
		42 Bathyraja_brachyurops,
		43 Bathyraja_cousseauae,
		44 Bathyraja_eatonii,
		45 Bathyraja_griseocauda,
		46 Bathyraja_interrupta,
		47 Bathyraja_irrasa,
		48 Bathyraja_lindbergi,
		49 Bathyraja_maccaini,
		50 Bathyraja_macloviana,
		51 Bathyraja_maculata,
		52 Bathyraja_magellanica,
		53 Bathyraja_mariposa,
		54 Bathyraja_meridionalis,
		55 Bathyraja_minispinosa,
		56 Bathyraja_multispinis,
		57 Bathyraja_murrayi,
		58 Bathyraja_parmifera,
		59 Bathyraja_richardsoni,
		60 Bathyraja_scaphiops,
		61 Bathyraja_shuntovi,
		62 Bathyraja_smirnovi,
		63 Bathyraja_taranetzi,
		64 Bathyraja_trachura,
		65 Bathyraja_violacea,
		66 Carcharhinus_acronotus,
		67 Carcharhinus_albimarginatus,
		68 Carcharhinus_altimus,
		69 Carcharhinus_amblyrhynchoides,
		70 Carcharhinus_amblyrhynchos,
		71 Carcharhinus_amboinensis,
		72 Carcharhinus_brevipinna,
		73 Carcharhinus_cautus,
		74 Carcharhinus_dussumieri,
		75 Carcharhinus_falciformis,
		76 Carcharhinus_fitzroyensis,
		77 Carcharhinus_isodon,
		78 Carcharhinus_leucas,
		79 Carcharhinus_limbatus,
		80 Carcharhinus_longimanus,
		81 Carcharhinus_macloti,
		82 Carcharhinus_melanopterus,
		83 Carcharhinus_obscurus,
		84 Carcharhinus_perezii,
		85 Carcharhinus_plumbeus,
		86 Carcharhinus_porosus,
		87 Carcharhinus_sealei,
		88 Carcharhinus_signatus,
		89 Carcharhinus_sorrah,
		90 Carcharhinus_tilstoni,
		91 Carcharias_taurus,
		92 Carcharodon_carcharias,
		93 Centrophorus_atromarginatus,
		94 Centrophorus_granulosus,
		95 Centrophorus_isodon,
		96 Centrophorus_moluccensis,
		97 Centrophorus_niaukang,
		98 Centrophorus_squamosus,
		99 Centrophorus_uyato,
		100 Centroscyllium_fabricii,
		101 Centroscymnus_coelolepis,
		102 Centroscymnus_owstoni,
		103 Centroselachus_crepidater,
		104 Cephaloscyllium_fasciatum,
		105 Cephaloscyllium_laticeps,
		106 Cephaloscyllium_umbratile,
		107 Cetorhinus_maximus,
		108 Chaenogaleus_macrostoma,
		109 Chiloscyllium_hasseltii,
		110 Chiloscyllium_indicum,
		111 Chiloscyllium_plagiosum,
		112 Chiloscyllium_punctatum,
		113 Chimaera_lignaria,
		114 Chimaera_monstrosa,
		115 Chimaera_panthera,
		116 Chimaera_phantasma,
		117 Chlamydoselachus_anguineus,
		118 Cirrhigaleus_barbifer,
		119 Dalatias_licha,
		120 Dasyatis_akajei,
		121 Dasyatis_brevicaudata,
		122 Dasyatis_dipterura,
		123 Dasyatis_fluviorum,
		124 Dasyatis_hawaiensis,
		125 Dasyatis_kuhlii,
		126 Dasyatis_laosensis,
		127 Dasyatis_leylandi,
		128 Dasyatis_longa,
		129 Dasyatis_microps,
		130 Dasyatis_navarrae,
		131 Dasyatis_thetidis,
		132 Dasyatis_zugei,
		133 Deania_calcea,
		134 Deania_hystricosa,
		135 Dipturus_batis,
		136 Dipturus_chilensis,
		137 Dipturus_gudgeri,
		138 Dipturus_kwangtungensis,
		139 Dipturus_lemprieri,
		140 Dipturus_macrocauda,
		141 Dipturus_nidarosiensis,
		142 Dipturus_oxyrinchus,
		143 Discopyge_tschudii,
		144 Echinorhinus_cookei,
		145 Etmopterus_granulosus,
		146 Etmopterus_lucifer,
		147 Etmopterus_princeps,
		148 Etmopterus_pusillus,
		149 Euprotomicrus_bispinatus,
		150 Eusphyra_blochii,
		151 Furgaleus_macki,
		152 Galeocerdo_cuvier,
		153 Galeorhinus_galeus,
		154 Galeus_atlanticus,
		155 Galeus_boardmani,
		156 Galeus_eastmani,
		157 Galeus_melastomus,
		158 Galeus_murinus,
		159 Galeus_sauteri,
		160 Ginglymostoma_cirratum,
		161 Glaucostegus_typus,
		162 Gollum_attenuatus,
		163 Gymnura_altavela,
		164 Gymnura_australis,
		165 Gymnura_crebripunctata,
		166 Gymnura_japonica,
		167 Gymnura_marmorata,
		168 Gymnura_micrura,
		169 Gymnura_poecilura,
		170 Hemigaleus_australiensis,
		171 Hemigaleus_microstoma,
		172 Hemipristis_elongata,
		173 Hemiscyllium_ocellatum,
		174 Hemitriakis_falcata,
		175 Hemitriakis_japanica,
		176 Heptranchias_perlo,
		177 Heterodontus_francisci,
		178 Heterodontus_galeatus,
		179 Heterodontus_portusjacksoni,
		180 Hexanchus_griseus,
		181 Hexanchus_nakamurai,
		182 Hexatrygon_taiwanensis,
		183 Himantura_chaophraya,
		184 Himantura_fai,
		185 Himantura_fava,
		186 Himantura_gerrardi,
		187 Himantura_hortlei,
		188 Himantura_imbricata,
		189 Himantura_jenkinsii,
		190 Himantura_pacifica,
		191 Himantura_pastinacoides,
		192 Himantura_schmardae,
		193 Himantura_signifer,
		194 Himantura_toshi,
		195 Himantura_uarnacoides,
		196 Himantura_uarnak,
		197 Himantura_walga,
		198 Hydrolagus_barbouri,
		199 Hydrolagus_colliei,
		200 Hydrolagus_lemures,
		201 Hydrolagus_mitsukurii,
		202 Hydrolagus_novaezealandiae,
		203 Hydrolagus_ogilbyi,
		204 Hydrolagus_trolli,
		205 Hypogaleus_hyugaensis,
		206 Iago_omanensis,
		207 Irolita_waitii,
		208 Isurus_oxyrinchus,
		209 Isurus_paucus,
		210 Lamiopsis_temminckii,
		211 Lamna_ditropis,
		212 Lamna_nasus,
		213 Leptocharias_smithii,
		214 Leucoraja_circularis,
		215 Leucoraja_fullonica,
		216 Leucoraja_melitensis,
		217 Leucoraja_naevus,
		218 Manta_birostris,
		219 Megachasma_pelagios,
		220 Mitsukurina_owstoni,
		221 Mobula_formosana,
		222 Mobula_japanica,
		223 Mobula_tarapacana,
		224 Mobula_thurstoni,
		225 Mustelus_antarcticus,
		226 Mustelus_asterias,
		227 Mustelus_californicus,
		228 Mustelus_canis,
		229 Mustelus_henlei,
		230 Mustelus_intermedius,
		231 Mustelus_lenticulatus,
		232 Mustelus_manazo,
		233 Mustelus_mosis,
		234 Mustelus_mustelus,
		235 Mustelus_norrisi,
		236 Mustelus_punctulatus,
		237 Mustelus_schmitti,
		238 Myliobatis_australis,
		239 Myliobatis_californica,
		240 Myliobatis_goodei,
		241 Myliobatis_longirostris,
		242 Myliobatis_tobijei,
		243 Narcine_lasti,
		244 Narcine_timlei,
		245 Narcine_westraliensis,
		246 Narke_japonica,
		247 Nebrius_ferrugineus,
		248 Negaprion_acutidens,
		249 Negaprion_brevirostris,
		250 Neoraja_caerulea,
		251 Notorynchus_cepedianus,
		252 Notorynchus_maculatus,
		253 Odontaspis_ferox,
		254 Okamejei_acutispina,
		255 Okamejei_australis,
		256 Okamejei_cerva,
		257 Okamejei_kenojei,
		258 Okamejei_schmidti,
		259 Orectolobus_halei,
		260 Orectolobus_hutchinsi,
		261 Orectolobus_maculatus,
		262 Orectolobus_ornatus,
		263 Paratrygon_aiereba,
		264 Parmaturus_xaniurus,
		265 Pastinachus_sephen,
		266 Pastinachus_solocirostris,
		267 Plesiobatis_daviesi,
		268 Plesiotrygon_iwamae,
		269 Poroderma_pantherinum,
		270 Potamotrygon_castexi,
		271 Potamotrygon_falkneri,
		272 Potamotrygon_henlei,
		273 Potamotrygon_histrix,
		274 Potamotrygon_hystrix,
		275 Potamotrygon_leopoldi,
		276 Potamotrygon_motoro,
		277 Potamotrygon_orbignyi,
		278 Potamotrygon_schroederi,
		279 Potamotrygon_scobina,
		280 Potamotrygon_yepezi,
		281 Prionace_glauca,
		282 Pristiophorus_cirratus,
		283 Pristiophorus_japonicus,
		284 Pristiophorus_nudipinnis,
		285 Pristis_clavata,
		286 Pristis_zijsron,
		287 Proscyllium_habereri,
		288 Proscymnodon_plunketi,
		289 Psammobatis_lentiginosa,
		290 Psammobatis_rudis,
		291 Pseudocarcharias_kamoharai,
		292 Pseudotriakis_microdon,
		293 Raja_asterias,
		294 Raja_binoculata,
		295 Raja_brachyura,
		296 Raja_clavata,
		297 Raja_fyllae,
		298 Raja_microocellata,
		299 Raja_miraletus,
		300 Raja_montagui,
		301 Raja_polystigma,
		302 Raja_radula,
		303 Raja_rhina,
		304 Raja_undulata,
		305 Raja_whitleyi,
		306 Rajella_bigelowi,
		307 Rajella_kukujevi,
		308 Rhina_ancylostoma,
		309 Rhincodon_typus,
		310 Rhinobatos_cemiculus,
		311 Rhinobatos_formosensis,
		312 Rhinobatos_hynnicephalus,
		313 Rhinobatos_lentiginosus,
		314 Rhinobatos_penggali,
		315 Rhinobatos_productus,
		316 Rhinobatos_schlegelii,
		317 Rhinochimaera_africana,
		318 Rhinochimaera_pacifica,
		319 Rhinoptera_bonasus,
		320 Rhinoptera_javanica,
		321 Rhinoptera_neglecta,
		322 Rhinoptera_steindachneri,
		323 Rhizoprionodon_acutus,
		324 Rhizoprionodon_taylori,
		325 Rhizoprionodon_terraenovae,
		326 Rhynchobatus_australiae,
		327 Rhynchobatus_djiddensis,
		328 Rostroraja_alba,
		329 Schroederichthys_bivius,
		330 Scoliodon_laticaudus,
		331 Scyliorhinus_canicula,
		332 Scyliorhinus_stellaris,
		333 Scyliorhinus_torazame,
		334 Scylliogaleus_quecketti,
		335 Somniosus_antarcticus,
		336 Somniosus_microcephalus,
		337 Somniosus_pacificus,
		338 Somniosus_rostratus,
		339 Sphyrna_lewini,
		340 Sphyrna_mokarran,
		341 Sphyrna_tiburo,
		342 Sphyrna_zygaena,
		343 Squalus_acanthias,
		344 Squalus_albifrons,
		345 Squalus_brevirostris,
		346 Squalus_chloroculus,
		347 Squalus_crassispinus,
		348 Squalus_cubensis,
		349 Squalus_edmundsi,
		350 Squalus_grahami,
		351 Squalus_hemipinnis,
		352 Squalus_japonicus,
		353 Squalus_megalops,
		354 Squalus_mitsukurii,
		355 Squalus_montalbani,
		356 Squalus_nasutus,
		357 Squatina_australis,
		358 Squatina_californica,
		359 Squatina_dumeril,
		360 Squatina_formosa,
		361 Squatina_nebulosa,
		362 Squatina_squatina,
		363 Squatina_tergocellata,
		364 Stegostoma_fasciatum,
		365 Sutorectus_tentaculatus,
		366 Sympterygia_bonapartii,
		367 Taeniura_lymma,
		368 Taeniura_melanospilos,
		369 Torpedo_californica,
		370 Torpedo_macneilli,
		371 Torpedo_marmorata,
		372 Torpedo_tokionis,
		373 Triaenodon_obesus,
		374 Triakis_megalopterus,
		375 Triakis_scyllium,
		376 Triakis_semifasciata,
		377 Trygonoptera_mucosa,
		378 Trygonoptera_ovalis,
		379 Trygonoptera_personata,
		380 Trygonoptera_testacea,
		381 Trygonorrhina_fasciata,
		382 Urobatis_concentricus,
		383 Urobatis_halleri,
		384 Urobatis_jamaicensis,
		385 Urogymnus_asperrimus,
		386 Urolophus_aurantiacus,
		387 Urolophus_bucculentus,
		388 Urolophus_cruciatus,
		389 Urolophus_expansus,
		390 Urolophus_flavomosaicus,
		391 Urolophus_kapalensis,
		392 Urolophus_lobatus,
		393 Urolophus_paucimaculatus,
		394 Urolophus_sufflavus,
		395 Urolophus_viridis,
		396 Urolophus_westraliensis,
		397 Zameus_squamulosus,
		398 Zapteryx_exasperata,
		399 Zearaja_maugeana
		;
tree PAUP_1 = [&U] (1,2,((3,4)78.000000,5,((6,169)66.000000,164,166)55.000000,(((7,((8,253)52.000000,9)52.000000,(219,291)70.000000)70.000000,(91,((92,(208,209)94.000000)94.000000,(211,212)100.000000)99.000000,107)80.000000)77.000000,220)97.699997,((10,11)97.800003,306)95.500000,((12,13)85.000000,(297,307)57.000000)90.000000,14,15,((((16,(17,(20,22)57.000000)96.000000)54.000000,28)55.000000,26)86…
End;
