# Supplementary material for: Rapid progress on the vertebrate tree of life
Source: BMC Biol. 2010 Mar 8;8:19. doi: 10.1186/1741-7007-8-19 (PMC2842240; doi:10.1186/1741-7007-8-19)
Supplement: Additional file 3 — Phylogenies for 100 vertebrate clades A zip file containing the majority rule bootstrap consensus phylogenies for each of the clades that we analysed. These require freely available tree viewing software, such as FigTree or TreeView. [file 1741-7007-8-19-S3.ZIP › Supplementary_tree_files/Ciconiiformes.con.tre]

#NEXUS
Begin trees; [Treefile saved Tue Oct 14 08:49:21 2008]
	Translate
		1 Ardea_alba,
		2 Ardea_cinerea,
		3 Ardea_cocoi,
		4 Ardea_herodias,
		5 Ardea_purpurea,
		6 Ardeola_bacchus,
		7 Attagis_gayi,
		8 Balaeniceps_rex,
		9 Botaurus_lentiginosus,
		10 Botaurus_stellaris,
		11 Bubulcus_ibis,
		12 Butorides_striata,
		13 Butorides_virescens,
		14 Cathartes_aura,
		15 Cathartes_burrovianus,
		16 Cathartes_melambrotus,
		17 Ciconia_abdimii,
		18 Ciconia_boyciana,
		19 Ciconia_ciconia,
		20 Ciconia_episcopus,
		21 Ciconia_maguari,
		22 Ciconia_nigra,
		23 Ciconia_stormi,
		24 Cochlearius_cochlearius,
		25 Coragyps_atratus,
		26 Dromas_ardeola,
		27 Egretta_caerulea,
		28 Egretta_rufescens,
		29 Egretta_thula,
		30 Egretta_tricolor,
		31 Ephippiorhynchus_asiaticus,
		32 Ephippiorhynchus_senegalensis,
		33 Eudocimus_albus,
		34 Eudocimus_ruber,
		35 Geronticus_calvus,
		36 Geronticus_eremita,
		37 Gymnogyps_californianus,
		38 Harpiprion_caerulescens,
		39 Ixobrychus_cinnamomeus,
		40 Ixobrychus_exilis,
		41 Ixobrychus_flavicollis,
		42 Ixobrychus_sinensis,
		43 Jabiru_mycteria,
		44 Leptoptilos_crumeniferus,
		45 Leptoptilos_javanicus,
		46 Mesophoyx_intermedia,
		47 Mycteria_americana,
		48 Mycteria_cinerea,
		49 Mycteria_ibis,
		50 Mycteria_leucocephala,
		51 Nipponia_nippon,
		52 Nyctanassa_violacea,
		53 Nycticorax_nycticorax,
		54 Platalea_ajaja,
		55 Platalea_alba,
		56 Platalea_leucorodia,
		57 Plegadis_chihi,
		58 Plegadis_falcinellus,
		59 Plegadis_ridgwayi,
		60 Pterocles_bicinctus,
		61 Pterocles_coronatus,
		62 Pterocles_gutturalis,
		63 Pterocles_namaqua,
		64 Pterocles_orientalis,
		65 Sarcoramphus_papa,
		66 Scopus_umbretta,
		67 Syrigma_sibilatrix,
		68 Syrrhaptes_paradoxus,
		69 Theristicus_caudatus,
		70 Thinocorus_orbignyianus,
		71 Thinocorus_rumicivorus,
		72 Threskiornis_aethiopicus,
		73 Tigrisoma_fasciatum,
		74 Tigrisoma_lineatum,
		75 Vultur_gryphus
		;
tree PAUP_1 = [&U] (1,((2,3,4,5)91.800003,(6,(((((((((((7,(70,71)100.000000)99.000000,26)98.699997,((60,62,63,64,68)53.400002,61)85.800003)68.000000,((((14,15)81.000000,16)100.000000,(65,75)93.900002)60.099998,(25,37)100.000000)100.000000)77.000000,((17,(20,23)98.000000)96.000000,((18,19)100.000000,21)91.000000,22,(31,32)64.800003,43,44,45,(47,((48,50)98.000000,49)62.000000)97.000000)92.000000)52…
End;
