# Supplementary material for: Rapid progress on the vertebrate tree of life
Source: BMC Biol. 2010 Mar 8;8:19. doi: 10.1186/1741-7007-8-19 (PMC2842240; doi:10.1186/1741-7007-8-19)
Supplement: Additional file 3 — Phylogenies for 100 vertebrate clades A zip file containing the majority rule bootstrap consensus phylogenies for each of the clades that we analysed. These require freely available tree viewing software, such as FigTree or TreeView. [file 1741-7007-8-19-S3.ZIP › Supplementary_tree_files/Cirrhitoidea.con.tre]

#NEXUS
Begin trees; [Treefile saved Mon Oct 13 18:09:56 2008]
	Translate
		1 Acantholatris_gayi,
		2 Acantholatris_monodactylus,
		3 Amblycirrhitus_pinos,
		4 Aplodactylus_arctidens,
		5 Aplodactylus_etheridgii,
		6 Aplodactylus_punctatus,
		7 Aplodactylus_westralis,
		8 Cheilodactylus_ephippium,
		9 Cheilodactylus_fasciatus,
		10 Cheilodactylus_fuscus,
		11 Cheilodactylus_gibbosus,
		12 Cheilodactylus_nigripes,
		13 Cheilodactylus_pixi,
		14 Cheilodactylus_plessisi,
		15 Cheilodactylus_quadricornis,
		16 Cheilodactylus_rubrolabiatus,
		17 Cheilodactylus_spectabilis,
		18 Cheilodactylus_variegatus,
		19 Cheilodactylus_vestitus,
		20 Cheilodactylus_vittatus,
		21 Cheilodactylus_zebra,
		22 Cheilodactylus_zonatus,
		23 Chirodactylus_brachydactylus,
		24 Chirodactylus_grandis,
		25 Chirodactylus_jessicalenorum,
		26 Chirodactylus_variegatus,
		27 Chironemus_bicornis,
		28 Chironemus_delfini,
		29 Chironemus_georgianus,
		30 Chironemus_marmoratus,
		31 Chironemus_microlepis,
		32 Cirrhitus_rivulatus,
		33 Crinodus_lophodon,
		34 Dactylophora_nigricans,
		35 Latridopsis_ciliaris,
		36 Latridopsis_forsteri,
		37 Latris_lineata,
		38 Mendosoma_lineatum,
		39 Nemadactylus_bergi,
		40 Nemadactylus_douglasii,
		41 Nemadactylus_macropterus,
		42 Nemadactylus_valenciennesi,
		43 Notocirrhitus_splendens,
		44 Paracirrhites_forsteri,
		45 Threpterius_maculosus
		;
tree PAUP_1 = [&U] (1,(2,41)69.400002,(((((3,32)77.099998,44)70.400002,(((4,6)65.000000,7)77.000000,(5,33)51.000000)91.000000,(8,10)84.300003,(9,13)87.900002,((11,19)85.400002,(14,20,21)90.800003)77.699997,12,(15,22)95.400002,16,17,18,((23,25)55.099998,24)77.099998,26,27,((28,29)72.699997,45)67.800003,(30,31)67.599998,34,((35,36)95.000000,37)94.900002,38,43)92.000000,(40,42)98.000000)89.599998,39…
End;
