# Supplementary material for: Rapid progress on the vertebrate tree of life
Source: BMC Biol. 2010 Mar 8;8:19. doi: 10.1186/1741-7007-8-19 (PMC2842240; doi:10.1186/1741-7007-8-19)
Supplement: Additional file 3 — Phylogenies for 100 vertebrate clades A zip file containing the majority rule bootstrap consensus phylogenies for each of the clades that we analysed. These require freely available tree viewing software, such as FigTree or TreeView. [file 1741-7007-8-19-S3.ZIP › Supplementary_tree_files/Cisticolidae.con.tre]

#NEXUS
Begin trees; [Treefile saved Tue Oct 14 08:51:47 2008]
	Translate
		1 Apalis_alticola,
		2 Apalis_binotata,
		3 Apalis_cinerea,
		4 Apalis_flavida,
		5 Apalis_jacksoni,
		6 Apalis_melanocephala,
		7 Apalis_porphyrolaema,
		8 Apalis_pulchra,
		9 Apalis_rufogularis,
		10 Apalis_ruwenzorii,
		11 Apalis_thoracica,
		12 Artisornis_metopias,
		13 Bathmocercus_cerviniventris,
		14 Bathmocercus_rufus,
		15 Bathmocercus_winifredae,
		16 Calamonastes_simplex,
		17 Camaroptera_brachyura,
		18 Camaroptera_brevicaudata,
		19 Camaroptera_chloronota,
		20 Camaroptera_harterti,
		21 Cisticola_anonymus,
		22 Cisticola_brachypterus,
		23 Cisticola_cantans,
		24 Cisticola_cherina,
		25 Cisticola_cherinus,
		26 Cisticola_fulvicapilla,
		27 Cisticola_galactotes,
		28 Cisticola_juncidis,
		29 Eminia_lepida,
		30 Euryptila_subcinnamomea,
		31 Heliolais_erythropterus,
		32 Hypergerus_atriceps,
		33 Incana_incana,
		34 Orthotomus_atrogularis,
		35 Orthotomus_sutorius,
		36 Prinia_atrogularis,
		37 Prinia_bairdi,
		38 Prinia_bairdii,
		39 Prinia_crinigera,
		40 Prinia_familiaris,
		41 Prinia_subflava,
		42 Rhopophilus_pekinensis,
		43 Schistolais_leontica,
		44 Schistolais_leucopogon,
		45 Scotocerca_inquieta,
		46 Speirops_lugubris,
		47 Spiloptila_clamans,
		48 Urolais_epichlorus
		;
tree PAUP_1 = [&U] (1,((((2,4)95.800003,(5,(((8,10)66.000000,12)91.599998,(43,44)95.199997,48)68.099998,11,((13,14)77.400002,15,21,(22,(23,27)77.500000,(24,28)51.000000,25,26)52.500000,(29,32)94.000000,30,(31,(37,38,41)59.799999)75.599998,33,(34,35)62.400002,(36,39)53.000000,40,42,45,46)60.000000,(16,((17,18)65.599998,20)52.400002,19)83.199997,47)75.500000)57.799999,(6,7)70.099998)90.000000,9)97.…
End;
