# Supplementary material for: Rapid progress on the vertebrate tree of life
Source: BMC Biol. 2010 Mar 8;8:19. doi: 10.1186/1741-7007-8-19 (PMC2842240; doi:10.1186/1741-7007-8-19)
Supplement: Additional file 3 — Phylogenies for 100 vertebrate clades A zip file containing the majority rule bootstrap consensus phylogenies for each of the clades that we analysed. These require freely available tree viewing software, such as FigTree or TreeView. [file 1741-7007-8-19-S3.ZIP › Supplementary_tree_files/Clupeomorpha.con.tre]

#NEXUS
Begin trees; [Treefile saved Wed Oct 15 21:18:00 2008]
	Translate
		1 Alosa_aestivalis,
		2 Alosa_alabamae,
		3 Alosa_alosa,
		4 Alosa_caspia,
		5 Alosa_chrysochloris,
		6 Alosa_fallax,
		7 Alosa_immaculata,
		8 Alosa_macedonica,
		9 Alosa_mediocris,
		10 Alosa_pseudoharengus,
		11 Alosa_sapidissima,
		12 Amblygaster_clupeoides,
		13 Anchoa_choerostoma,
		14 Anchoa_compressa,
		15 Anchoa_delicatissima,
		16 Anchoa_hepsetus,
		17 Anchoa_lyolepis,
		18 Anchoa_mitchilli,
		19 Anchoa_nasus,
		20 Anchovia_clupeoides,
		21 Anchoviella_lepidentostole,
		22 Brevoortia_aurea,
		23 Brevoortia_gunteri,
		24 Brevoortia_patronus,
		25 Brevoortia_smithi,
		26 Brevoortia_tyrannus,
		27 Cetengraulis_edentulus,
		28 Chirocentrus_dorab,
		29 Chirocentrus_nudus,
		30 Clupanodon_thrissa,
		31 Clupea_harengus,
		32 Clupea_pallasii,
		33 Coilia_brachygnathus,
		34 Coilia_grayii,
		35 Coilia_mystus,
		36 Coilia_nasus,
		37 Denticeps_clupeoides,
		38 Dorosoma_cepedianum,
		39 Dorosoma_petenense,
		40 Dussumieria_acuta,
		41 Dussumieria_elopsoides,
		42 Engraulis_anchoita,
		43 Engraulis_australis,
		44 Engraulis_encrasicolus,
		45 Engraulis_eurystole,
		46 Engraulis_japonicus,
		47 Engraulis_mordax,
		48 Engraulis_ringens,
		49 Escualosa_thoracata,
		50 Ethmalosa_fimbriata,
		51 Etrumeus_teres,
		52 Etrumeus_whiteheadi,
		53 Gilchristella_aestuaria,
		54 Harengula_jaguana,
		55 Hilsa_kelee,
		56 Hyperlophus_vittatus,
		57 Ilisha_elongata,
		58 Jenkinsia_lamprotaenia,
		59 Konosirus_punctatus,
		60 Limnothrissa_miodon,
		61 Lycengraulis_grossidens,
		62 Microthrissa_congica,
		63 Microthrissa_royauxi,
		64 Nematalosa_erebi,
		65 Nematalosa_japonica,
		66 Odaxothrissa_vittata,
		67 Opisthonema_libertate,
		68 Opisthonema_oglinum,
		69 Pellona_castelnaeana,
		70 Pellona_ditchela,
		71 Pellona_flavipinnis,
		72 Pellonula_leonensis,
		73 Pellonula_vorax,
		74 Potamothrissa_obtusirostris,
		75 Pterengraulis_atherinoides,
		76 Rhinosardinia_amazonica,
		77 Sardina_pilchardus,
		78 Sardinella_albella,
		79 Sardinella_atricauda,
		80 Sardinella_aurita,
		81 Sardinella_fimbriata,
		82 Sardinella_hualiensis,
		83 Sardinella_janeiro,
		84 Sardinella_jussieu,
		85 Sardinella_lemuru,
		86 Sardinella_longiceps,
		87 Sardinella_maderensis,
		88 Sardinella_tawilis,
		89 Sardinella_zunasi,
		90 Sardinops_caeruleus,
		91 Sardinops_melanostictus,
		92 Sardinops_neopilchardus,
		93 Sardinops_ocellatus,
		94 Sardinops_sagax,
		95 Sauvagella_madagascariensis,
		96 Sauvagella_robusta,
		97 Setipinna_phasa,
		98 Setipinna_taty,
		99 Sierrathrissa_leonensis,
		100 Spratelloides_delicatulus,
		101 Spratelloides_gracilis,
		102 Spratelloides_robustus,
		103 Sprattus_sprattus,
		104 Stolephorus_heterolobus,
		105 Stolothrissa_tanganicae,
		106 Tenualosa_ilisha,
		107 Tenualosa_macrura,
		108 Tenualosa_toli,
		109 Thryssa_kammalensis,
		110 Thryssa_setirostris
		;
tree PAUP_1 = [&U] (1,((((2,11)100.000000,(3,((4,7)73.199997,6,8)57.099998)93.000000)93.000000,5,(((12,((13,16)56.000000,((15,17)81.000000,18)95.000000)56.000000,14,19,20,(21,75)84.599998,27,(28,29)65.099998,(30,59)56.700001,((31,32)100.000000,103)100.000000,((((33,36)94.199997,34)91.000000,35)85.500000,98)66.800003,37,(38,39)88.300003,(40,41)79.099998,(42,48)98.000000,(43,44)85.000000,(45,46)63.…
End;
