# Supplementary material for: Rapid progress on the vertebrate tree of life
Source: BMC Biol. 2010 Mar 8;8:19. doi: 10.1186/1741-7007-8-19 (PMC2842240; doi:10.1186/1741-7007-8-19)
Supplement: Additional file 3 — Phylogenies for 100 vertebrate clades A zip file containing the majority rule bootstrap consensus phylogenies for each of the clades that we analysed. These require freely available tree viewing software, such as FigTree or TreeView. [file 1741-7007-8-19-S3.ZIP › Supplementary_tree_files/Corvoidea.con.tre]

#NEXUS
Begin trees; [Treefile saved Mon Oct 27 03:33:57 2008]
	Translate
		1 Aegithalos_caudatus,
		2 Aegithalos_concinnus,
		3 Aegithalos_iouschensis,
		4 Aegithina_tiphia,
		5 Aleadryas_rufinucha,
		6 Aphelocoma_californica,
		7 Aphelocoma_coerulescens,
		8 Aphelocoma_insularis,
		9 Aphelocoma_potosina,
		10 Aphelocoma_sumichrasti,
		11 Aphelocoma_ultramarina,
		12 Aphelocoma_unicolor,
		13 Aphelocoma_woolweberi,
		14 Arses_telescopthalmus,
		15 Artamella_viridis,
		16 Artamus_cinereus,
		17 Artamus_cyanopterus,
		18 Artamus_leucorhynchus,
		19 Artamus_minor,
		20 Artamus_personatus,
		21 Artamus_superciliosus,
		22 Batis_capensis,
		23 Batis_diops,
		24 Batis_minor,
		25 Batis_mixta,
		26 Batis_molitor,
		27 Batis_pirit,
		28 Batis_poensis,
		29 Batis_soror,
		30 Bias_flammulatus,
		31 Bias_musicus,
		32 Calicalius_madagascariensis,
		33 Callaeas_cinerea,
		34 Calocitta_colliei,
		35 Calocitta_formosa,
		36 Campephaga_flava,
		37 Campephaga_petiti,
		38 Campephaga_phoenicea,
		39 Campochaera_sloetii,
		40 Chaetorhynchus_papuensis,
		41 Chasiempis_sandwichensis,
		42 Chlorophoneus_bocagei,
		43 Chloropsis_aurifrons,
		44 Chloropsis_cochinchinensis,
		45 Cicinnurus_magnificus,
		46 Cicinnurus_regius,
		47 Cissa_chinensis,
		48 Clytorhynchus_hamlini,
		49 Clytorhynchus_pachycephaloides,
		50 Cnemophilus_loriae,
		51 Cnemophilus_macgregorii,
		52 Colluricincla_harmonica,
		53 Colluricincla_megarhyncha,
		54 Colluricincla_sanghirensis,
		55 Coracina_abbotti,
		56 Coracina_atriceps,
		57 Coracina_azurea,
		58 Coracina_caesia,
		59 Coracina_caledonica,
		60 Coracina_cinerea,
		61 Coracina_coerulescens,
		62 Coracina_fimbriata,
		63 Coracina_holopolia,
		64 Coracina_larvata,
		65 Coracina_lineata,
		66 Coracina_macei,
		67 Coracina_mcgregori,
		68 Coracina_melaschistos,
		69 Coracina_mindanensis,
		70 Coracina_novaehollandiae,
		71 Coracina_papuensis,
		72 Coracina_pectoralis,
		73 Coracina_polioptera,
		74 Coracina_striata,
		75 Coracina_temminckii,
		76 Coracina_tenuirostris,
		77 Coracina_welchmani,
		78 Coracornis_raveni,
		79 Corcorax_melanorhamphos,
		80 Corvinella_corvina,
		81 Corvus_albicolis,
		82 Corvus_albus,
		83 Corvus_brachyrhynchos,
		84 Corvus_caurinus,
		85 Corvus_corax,
		86 Corvus_corone,
		87 Corvus_coronoides,
		88 Corvus_cryptoleucus,
		89 Corvus_dauuricus,
		90 Corvus_frugilegus,
		91 Corvus_hawaiiensis,
		92 Corvus_kubaryi,
		93 Corvus_macrorhynchos,
		94 Corvus_monedula,
		95 Corvus_orru,
		96 Corvus_ossifragus,
		97 Creadion_carunculatus,
		98 Crypsirina_temia,
		99 Cyanocitta_cristata,
		100 Cyanocitta_stelleri,
		101 Cyanocorax_cayanus,
		102 Cyanocorax_chrysops,
		103 Cyanocorax_cyanomelas,
		104 Cyanocorax_dickeyi,
		105 Cyanocorax_melanocyaneus,
		106 Cyanocorax_morio,
		107 Cyanocorax_yncas,
		108 Cyanocorax_yucatanicus,
		109 Cyanolanius_comorensis,
		110 Cyanolanius_madagascarinus,
		111 Cyanolyca_cucullata,
		112 Cyanolyca_mirabilis,
		113 Cyanolyca_viridicyana,
		114 Cyanopica_cooki,
		115 Cyanopica_cyanus,
		116 Cyclarhis_gujanensis,
		117 Dendrocitta_formosae,
		118 Dicrurus_adsimilis,
		119 Dicrurus_aeneus,
		120 Dicrurus_aldabranus,
		121 Dicrurus_annectans,
		122 Dicrurus_atripennis,
		123 Dicrurus_balicassius,
		124 Dicrurus_bracteatus,
		125 Dicrurus_forficatus,
		126 Dicrurus_fuscipennis,
		127 Dicrurus_hottentottus,
		128 Dicrurus_leucophaeus,
		129 Dicrurus_ludwigii,
		130 Dicrurus_macrocercus,
		131 Dicrurus_megarhynchus,
		132 Dicrurus_modestus,
		133 Dicrurus_paradiseus,
		134 Dicrurus_remifer,
		135 Dicrurus_waldenii,
		136 Diphyllodes_magnificus,
		137 Diphyllodes_respublica,
		138 Dryoscopus_cubla,
		139 Dryoscopus_gambensis,
		140 Epimachus_albertisi,
		141 Epimachus_fastuosus,
		142 Epimachus_meyeri,
		143 Erythrocercus_mccallii,
		144 Eupetes_macrocerus,
		145 Euryceros_prevostii,
		146 Falculea_palliata,
		147 Garrulus_glandarius,
		148 Garrulus_lidthi,
		149 Grallina_cyanoleuca,
		150 Gymnorhinus_cyanocephalus,
		151 Hemipus_hirundinaceus,
		152 Hemipus_picatus,
		153 Heteralocha_acutirostris,
		154 Hylocitrea_bonensis,
		155 Hylophilus_ochraceiceps,
		156 Hylophilus_poicilotis,
		157 Hypothymis_azurea,
		158 Hypothymis_helenae,
		159 Irena_cyanogaster,
		160 Lalage_leucomela,
		161 Lalage_leucopygialis,
		162 Lalage_melanoleuca,
		163 Lalage_nigra,
		164 Lalage_sueurii,
		165 Lalage_tricolor,
		166 Lamprolia_victoriae,
		167 Laniarius_aethiopicus,
		168 Laniarius_ambiguus,
		169 Laniarius_atrococcineus,
		170 Laniarius_atroflavus,
		171 Laniarius_barbarus,
		172 Laniarius_bicolor,
		173 Laniarius_blanchoti,
		174 Laniarius_erythrogaster,
		175 Laniarius_ferrugineus,
		176 Laniarius_fuelleborni,
		177 Laniarius_funebris,
		178 Laniarius_leucorhynchus,
		179 Laniarius_liberatus,
		180 Laniarius_luehderi,
		181 Laniarius_major,
		182 Laniarius_mufumbiri,
		183 Laniarius_poensis,
		184 Laniarius_ruficeps,
		185 Laniarius_turatii,
		186 Lanioturdus_torquatus,
		187 Lanius_bucephalus,
		188 Lanius_collaris,
		189 Lanius_collurio,
		190 Lanius_cristatus,
		191 Lanius_excubitor,
		192 Lanius_isabellinus,
		193 Lanius_ludovicianus,
		194 Lanius_meridionalis,
		195 Lanius_minor,
		196 Lanius_nubicus,
		197 Lanius_schach,
		198 Lanius_senator,
		199 Lanius_sphenocercus,
		200 Lanius_tephronotus,
		201 Lanius_tigrinus,
		202 Loboparadisaea_sericea,
		203 Loboparadisea_sericea,
		204 Lophorina_superba,
		205 Malaconotus_alius,
		206 Malaconotus_blanchoti,
		207 Manucodia_ater,
		208 Manucodia_chalybata,
		209 Manucodia_comrii,
		210 Manucodia_keraudrenii,
		211 Mayrornis_lessoni,
		212 Melampitta_gigantea,
		213 Melampitta_lugubris,
		214 Metabolus_rugensis,
		215 Monarcha_axillaris,
		216 Monarcha_barbatus,
		217 Monarcha_castaneiventris,
		218 Monarcha_chrysomela,
		219 Monarcha_cinerascens,
		220 Monarcha_frater,
		221 Monarcha_godefroyi,
		222 Monarcha_guttula,
		223 Monarcha_leucotis,
		224 Monarcha_manadensis,
		225 Monarcha_melanopsis,
		226 Monarcha_mundus,
		227 Monarcha_richardsii,
		228 Monarcha_rubiensis,
		229 Monarcha_takatsukasae,
		230 Monarcha_trivirgatus,
		231 Myiagra_alecto,
		232 Myiagra_caledonica,
		233 Myiagra_cyanoleuca,
		234 Myiagra_ferrocyanea,
		235 Myiagra_hebetior,
		236 Myiagra_inquieta,
		237 Myiagra_rubecula,
		238 Neolalage_banksiana,
		239 Nilaus_afer,
		240 Nucifraga_caryocatactes,
		241 Oreoica_gutturalis,
		242 Oriolia_bernieri,
		243 Oriolus_auratus,
		244 Oriolus_chinensis,
		245 Oriolus_cruentus,
		246 Oriolus_flavocinctus,
		247 Oriolus_larvatus,
		248 Oriolus_oriolus,
		249 Oriolus_xanthonotus,
		250 Oriolus_xanthornus,
		251 Orthonyx_novaeguineae,
		252 Orthonyx_spaldingii,
		253 Orthonyx_temminckii,
		254 Pachycephala_albiventris,
		255 Pachycephala_citreogaster,
		256 Pachycephala_grisola,
		257 Pachycephala_hyperythra,
		258 Pachycephala_macrorhyncha,
		259 Pachycephala_melanura,
		260 Pachycephala_olivacea,
		261 Pachycephala_orioloides,
		262 Pachycephala_pectoralis,
		263 Pachycephala_philippinensis,
		264 Pachycephala_rufiventris,
		265 Pachycephala_schlegelii,
		266 Pachycephala_simplex,
		267 Pachycephala_soror,
		268 Pachycephala_sulfuriventer,
		269 Paradisaea_minor,
		270 Paradisaea_raggiana,
		271 Paradisaea_rubra,
		272 Paradisaea_rudolphi,
		273 Parotia_lawesii,
		274 Pericrocotus_cantonensis,
		275 Pericrocotus_cinnamomeus,
		276 Pericrocotus_divaricatus,
		277 Pericrocotus_erythropygius,
		278 Pericrocotus_ethologus,
		279 Pericrocotus_flammeus,
		280 Pericrocotus_igneus,
		281 Pericrocotus_solaris,
		282 Perisoreus_canadensis,
		283 Perisoreus_infaustus,
		284 Perisoreus_internigrans,
		285 Philentoma_pyrhoptera,
		286 Philentoma_velata,
		287 Phonygammus_keraudrenii,
		288 Pica_hudsonia,
		289 Pica_nuttalli,
		290 Pica_pica,
		291 Pitohui_cristatus,
		292 Pitohui_dichrous,
		293 Pitohui_ferrugineus,
		294 Pitohui_kirhocephalus,
		295 Pitohui_nigrescens,
		296 Pitohui_tenebrosus,
		297 Pityriasis_gymnocephala,
		298 Platylophus_galericulatus,
		299 Platysmurus_leucopterus,
		300 Platysteira_albifrons,
		301 Platysteira_blissettii,
		302 Platysteira_castanea,
		303 Platysteira_chalybea,
		304 Platysteira_concreta,
		305 Platysteira_cyanea,
		306 Platysteira_jamesoni,
		307 Platysteira_laticincta,
		308 Platysteira_peltata,
		309 Platysteira_tonsa,
		310 Podoces_biddulphi,
		311 Podoces_hendersoni,
		312 Pomarea_dimidiata,
		313 Pomarea_iphis,
		314 Pomarea_mendozae,
		315 Pomarea_nigra,
		316 Pomarea_whitneyi,
		317 Prionops_plumatus,
		318 Prionops_retzii,
		319 Prionops_scopifrons,
		320 Psaltriparus_minimus,
		321 Pseudobias_wardi,
		322 Pseudopodoces_humilis,
		323 Ptiloris_magnificus,
		324 Ptiloris_paradiseus,
		325 Ptilostomus_afer,
		326 Pyrrhocorax_graculus,
		327 Pyrrhocorax_pyrrhocorax,
		328 Rhipidura_albicollis,
		329 Rhipidura_cockerelli,
		330 Rhipidura_cyaniceps,
		331 Rhipidura_fuliginosa,
		332 Rhipidura_hyperythra,
		333 Rhipidura_hypoxantha,
		334 Rhipidura_rennelliana,
		335 Rhipidura_rufidorsa,
		336 Rhipidura_rufifrons,
		337 Rhipidura_rufiventris,
		338 Rhipidura_threnothorax,
		339 Rhodophoneus_cruentus,
		340 Schetba_rufa,
		341 Seleucidis_melanoleuca,
		342 Sphecotheres_viridis,
		343 Struthidea_cinerea,
		344 Tchagra_australis,
		345 Tchagra_minuta,
		346 Tchagra_senegala,
		347 Telophorus_dohertyi,
		348 Telophorus_nigrifrons,
		349 Telophorus_sulfureopectus,
		350 Telophorus_zeylonus,
		351 Temnurus_temnurus,
		352 Tephrodornis_gularis,
		353 Tephrodornis_pondicerianus,
		354 Tephrodornis_virgatus,
		355 Terpsiphone_cinnamomea,
		356 Terpsiphone_paradisi,
		357 Terpsiphone_viridis,
		358 Trochocercus_cyanomelas,
		359 Trochocercus_nitens,
		360 Tylas_eduardi,
		361 Urocissa_erythrorhyncha,
		362 Vanga_curvirostris,
		363 Vireo_altiloquus,
		364 Vireo_bellii,
		365 Vireo_cassinii,
		366 Vireo_flavifrons,
		367 Vireo_flavoviridis,
		368 Vireo_gilvus,
		369 Vireo_griseus,
		370 Vireo_huttoni,
		371 Vireo_latimeri,
		372 Vireo_leucophrys,
		373 Vireo_olivaceus,
		374 Vireo_philadelphia,
		375 Vireo_philadelphicus,
		376 Vireo_plumbeus,
		377 Vireo_solitarius,
		378 Vireo_vicinior,
		379 Vireolanius_leucotis,
		380 Xenopirostris_damii,
		381 Xenopirostris_xenopirostris,
		382 Zavattariornis_stresemanni
		;
tree PAUP_1 = [&U] (1,2,(3,(((((4,(15,30,31,32,109,110,(145,340)89.400002,146,(151,352)94.599998,(152,(353,354)99.000000)97.800003,242,(285,286)94.599998,317,(318,319)98.500000,321,360,362,380,381)51.000000,((16,17,18,19)90.599998,(20,21)98.699997)95.900002,(((22,(23,25)84.000000)63.099998,((24,28)67.000000,26,(27,29)100.000000)96.000000,((((300,305)100.000000,(307,308)100.000000)91.000000,((301,…
End;
