# Supplementary material for: Rapid progress on the vertebrate tree of life
Source: BMC Biol. 2010 Mar 8;8:19. doi: 10.1186/1741-7007-8-19 (PMC2842240; doi:10.1186/1741-7007-8-19)
Supplement: Additional file 3 — Phylogenies for 100 vertebrate clades A zip file containing the majority rule bootstrap consensus phylogenies for each of the clades that we analysed. These require freely available tree viewing software, such as FigTree or TreeView. [file 1741-7007-8-19-S3.ZIP › Supplementary_tree_files/Cotingidae.con.tre]

#NEXUS 

Begin trees;  [Treefile saved Tue Oct 14 09:54:13 2008]


	Translate
		1 Ampelioides_tschudii,
		2 Ampelion_rubrocristata,
		3 Ampelion_rubrocristatus,
		4 Ampelion_stresemanni,
		5 Carpodectes_hopkei,
		6 Cephalopterus_ornatus,
		7 Conioptilon_mcilhennyi,
		8 Cotinga_cayana,
		9 Cotinga_maynana,
		10 Doliornis_sclateri,
		11 Gymnoderus_foetidus,
		12 Haematoderus_militaris,
		13 Iodopleura_isabellae,
		14 Laniisoma_elegans,
		15 Lipaugus_fuscocinereus,
		16 Lipaugus_unirufus,
		17 Manacus_candei,
		18 Manacus_manacus,
		19 Manacus_vitellinus,
		20 Oxyruncus_cristatus,
		21 Perissocephalus_tricolor,
		22 Phoenicircus_nigricollis,
		23 Phytotoma_rutila,
		24 Pipreola_arcuata,
		25 Pipreola_chlorolepidota,
		26 Procnias_albus,
		27 Procnias_nudicollis,
		28 Procnias_tricarunculatus,
		29 Pyroderus_scutatus,
		30 Querula_purpurata,
		31 Rupicola_peruviana,
		32 Rupicola_rupicola,
		33 Snowornis_cryptolophus,
		34 Snowornis_subalaris,
		35 Tijuca_atra,
		36 Turdampelis_cryptolophus,
		37 Turdampelis_subalaris,
		38 Xenopipo_atronitens,
		39 Xipholena_punicea,
		40 Zaratornis_stresemanni
		;
tree PAUP_1 = [&U] (1,((2,3,(4,40)100.000000,10,23)66.666664,((5,39)100.000000,(((6,21)99.000000,29)100.000000,30)82.500000,(7,11)63.599998,(8,9)100.000000,12,((15,16)57.400002,35)99.666664,26)73.000000,(((13,14)94.000000,20)84.099998,((17,18,19)100.000000,38)95.000000)80.400002,((22,31)98.000000,(27,(28,32)100.000000)56.299999)56.833332,((33,36)100.000000,(34,37)100.000000)100.000000)89.800003,24,25)0;
End;
