# Supplementary material for: Rapid progress on the vertebrate tree of life
Source: BMC Biol. 2010 Mar 8;8:19. doi: 10.1186/1741-7007-8-19 (PMC2842240; doi:10.1186/1741-7007-8-19)
Supplement: Additional file 3 — Phylogenies for 100 vertebrate clades A zip file containing the majority rule bootstrap consensus phylogenies for each of the clades that we analysed. These require freely available tree viewing software, such as FigTree or TreeView. [file 1741-7007-8-19-S3.ZIP › Supplementary_tree_files/Cottoidei.con.tre]

#NEXUS
Begin trees; [Treefile saved Thu Oct 2 16:00:00 2008]
	Translate
		1 Abyssocottus_gibbosus,
		2 Abyssocottus_korotneffi,
		3 Agonopsis_vulsa,
		4 Agonus_cataphractus,
		5 Artedius_corallinus,
		6 Artedius_fenestralis,
		7 Artedius_harringtoni,
		8 Artedius_lateralis,
		9 Artedius_notospilotus,
		10 Aspidophoroides_monopterygius,
		11 Asprocottus_herzensteini,
		12 Asprocottus_korjakovi,
		13 Asprocottus_platycephalus,
		14 Asprocottus_pulcher,
		15 Bathyagonus_alascanus,
		16 Bathyagonus_nigripinnis,
		17 Bathyagonus_pentacanthus,
		18 Batrachocottus_baicalensis,
		19 Batrachocottus_multiradiatus,
		20 Batrachocottus_nikolskii,
		21 Careproctus_cypselurus,
		22 Careproctus_melanurus,
		23 Careproctus_rastrinus,
		24 Careproctus_reinhardti,
		25 Chitonotus_pugetensis,
		26 Clinocottus_analis,
		27 Clinocottus_embryum,
		28 Clinocottus_globiceps,
		29 Clinocottus_recalvus,
		30 Comephorus_baicalensis,
		31 Comephorus_dybowskii,
		32 Cottinella_boulengeri,
		33 Cottocomephorus_grewingki,
		34 Cottocomephorus_inermis,
		35 Cottunculus_thomsonii,
		36 Cottus_aleuticus,
		37 Cottus_amblystomopsis,
		38 Cottus_asper,
		39 Cottus_asperrimus,
		40 Cottus_aturi,
		41 Cottus_baileyi,
		42 Cottus_bairdii,
		43 Cottus_beldingii,
		44 Cottus_bendirei,
		45 Cottus_caeruleomentum,
		46 Cottus_carolinae,
		47 Cottus_cognatus,
		48 Cottus_confusus,
		49 Cottus_czerskii,
		50 Cottus_duranii,
		51 Cottus_extensus,
		52 Cottus_ferrugineus,
		53 Cottus_girardi,
		54 Cottus_gobio,
		55 Cottus_greenei,
		56 Cottus_gulosus,
		57 Cottus_hangiongensis,
		58 Cottus_hispaniolensis,
		59 Cottus_hubbsi,
		60 Cottus_hypselurus,
		61 Cottus_kazika,
		62 Cottus_kesslerii,
		63 Cottus_klamathensis,
		64 Cottus_leiopomus,
		65 Cottus_marginatus,
		66 Cottus_nozawae,
		67 Cottus_paulus,
		68 Cottus_perifretum,
		69 Cottus_perplexus,
		70 Cottus_pitensis,
		71 Cottus_poecilopus,
		72 Cottus_pollux,
		73 Cottus_princeps,
		74 Cottus_reinii,
		75 Cottus_rhenanus,
		76 Cottus_rhotheus,
		77 Cottus_ricei,
		78 Cottus_sibiricus,
		79 Crystallichthys_cyclospilus,
		80 Cyclopterus_lumpus,
		81 Cyphocottus_eurystomus,
		82 Dasycottus_setiger,
		83 Elassodiscus_caudatus,
		84 Elassodiscus_tremebundus,
		85 Enophrys_bison,
		86 Eumicrotremus_derjugini,
		87 Eumicrotremus_orbis,
		88 Eumicrotremus_spinosus,
		89 Freemanichthys_thompsoni,
		90 Gymnocanthus_detrisus,
		91 Gymnocanthus_herzensteini,
		92 Hemilepidotus_gilberti,
		93 Hemilepidotus_hemilepidotus,
		94 Hemilepidotus_jordani,
		95 Hemilepidotus_zapus,
		96 Hypsagonus_quadricornis,
		97 Icelinus_borealis,
		98 Icelinus_burchami,
		99 Icelinus_cavifrons,
		100 Icelinus_filamentosus,
		101 Icelinus_fimbriatus,
		102 Icelinus_oculatus,
		103 Icelinus_quadriseriatus,
		104 Icelinus_tenuis,
		105 Jordania_zonope,
		106 Leiocottus_hirundo,
		107 Leptagonus_leptorhynchus,
		108 Leptocottus_armatus,
		109 Limnocottus_bergianus,
		110 Limnocottus_godlewskii,
		111 Limnocottus_griseus,
		112 Limnocottus_pallidus,
		113 Liparis_dennyi,
		114 Liparis_fabricii,
		115 Liparis_florae,
		116 Liparis_fucensis,
		117 Liparis_gibbus,
		118 Liparis_inquilinus,
		119 Liparis_liparis,
		120 Liparis_montagui,
		121 Liparis_mucosus,
		122 Liparis_pulchellus,
		123 Malacocottus_kincaidi,
		124 Malacocottus_zonurus,
		125 Marukawichthys_ambulator,
		126 Microcottus_sellaris,
		127 Myoxocephalus_aenaeus,
		128 Myoxocephalus_octodecemspinosus,
		129 Myoxocephalus_polyacanthocephalus,
		130 Myoxocephalus_scorpius,
		131 Myoxocephalus_stelleri,
		132 Myoxocephalus_thompsonii,
		133 Nautichthys_pribilovius,
		134 Nectoliparis_pelagicus,
		135 Odontopyxis_trispinosa,
		136 Oligocottus_maculosus,
		137 Oligocottus_rimensis,
		138 Oligocottus_rubellio,
		139 Oligocottus_snyderi,
		140 Orthonopias_triacis,
		141 Paracottus_knerii,
		142 Paraliparis_bathybius,
		143 Paraliparis_copei,
		144 Paraliparis_garmani,
		145 Podothecus_sachi,
		146 Procottus_jettelesii,
		147 Procottus_major,
		148 Psednos_groenlandicus,
		149 Psednos_melanocephalus,
		150 Psednos_micruroides,
		151 Psychrolutes_marmoratus,
		152 Psychrolutes_phrictus,
		153 Radulinus_asprellus,
		154 Rhamphocottus_richardsoni,
		155 Rhamphocottus_richardsonii,
		156 Rhinoliparis_barbulifer,
		157 Rhodichthys_regina,
		158 Ruscarius_creaseri,
		159 Ruscarius_meanyi,
		160 Sarritor_frenatus,
		161 Scorpaenichthys_marmoratus,
		162 Stellerina_xyosterna,
		163 Taurulus_bubalis,
		164 Tilesina_gibbosa,
		165 Trachidermus_fasciatus,
		166 Triglops_macellus,
		167 Triglops_pingelli,
		168 Triglops_scepticus,
		169 Triglopsis_quadricornis,
		170 Xeneretmus_latifrons,
		171 Xeneretmus_leiops
		;
tree PAUP_1 = [&U] (1,(2,(((11,13)61.099998,(12,14)99.000000)100.000000,32)53.900002)68.000000,(((3,(4,(((10,145)56.700001,89)51.400002,107)68.800003)66.199997,(5,(8,9)89.900002)89.900002,6,7,(15,153)94.599998,16,17,(((((21,22)100.000000,(23,24)100.000000)95.000000,79,((83,84)100.000000,(142,144)98.000000,143,((148,(149,150)100.000000)99.000000,157)97.000000,156)52.000000)93.900002,(113,121)58.09…
End;
