# Supplementary material for: Rapid progress on the vertebrate tree of life
Source: BMC Biol. 2010 Mar 8;8:19. doi: 10.1186/1741-7007-8-19 (PMC2842240; doi:10.1186/1741-7007-8-19)
Supplement: Additional file 3 — Phylogenies for 100 vertebrate clades A zip file containing the majority rule bootstrap consensus phylogenies for each of the clades that we analysed. These require freely available tree viewing software, such as FigTree or TreeView. [file 1741-7007-8-19-S3.ZIP › Supplementary_tree_files/Crocodylidae.con.tre]

#NEXUS 

Begin trees;  [Treefile saved Tue Sep 30 15:37:58 2008]


	Translate
		1 Alligator_mississippiensis,
		2 Alligator_sinensis,
		3 Caiman_crocodilus,
		4 Caiman_latirostris,
		5 Caiman_yacare,
		6 Crocodylus_acutus,
		7 Crocodylus_intermedius,
		8 Crocodylus_mindorensis,
		9 Crocodylus_moreletii,
		10 Crocodylus_palustris,
		11 Crocodylus_porosus,
		12 Crocodylus_siamensis,
		13 Gavialis_gangeticus,
		14 Mecistops_cataphractus,
		15 Melanosuchus_niger,
		16 Osteolaemus_tetraspis,
		17 Paleosuchus_palpebrosus,
		18 Paleosuchus_trigonatus,
		19 Tomistoma_schlegelii
		;
tree PAUP_1 = [&U] (1,2,(((((3,5)93.066666,4)99.199997,15)100.000000,(17,18)100.000000)100.000000,((((((6,7)97.666664,(8,9)53.599998)100.000000,(11,12)100.000000)66.566666,10)100.000000,(14,16)75.333336)100.000000,(13,19)100.000000)100.000000)100.000000)0;
End;
