# Supplementary material for: Rapid progress on the vertebrate tree of life
Source: BMC Biol. 2010 Mar 8;8:19. doi: 10.1186/1741-7007-8-19 (PMC2842240; doi:10.1186/1741-7007-8-19)
Supplement: Additional file 3 — Phylogenies for 100 vertebrate clades A zip file containing the majority rule bootstrap consensus phylogenies for each of the clades that we analysed. These require freely available tree viewing software, such as FigTree or TreeView. [file 1741-7007-8-19-S3.ZIP › Supplementary_tree_files/Cryptobranchoidea.con.tre]

#NEXUS
Begin trees; [Treefile saved Tue Oct 14 17:28:19 2008]
	Translate
		1 Andrias_davidianus,
		2 Andrias_japonicus,
		3 Batrachuperus_karlschmidti,
		4 Batrachuperus_londongensis,
		5 Batrachuperus_mustersi,
		6 Batrachuperus_persicus,
		7 Batrachuperus_pinchonii,
		8 Batrachuperus_taibaiensis,
		9 Batrachuperus_tibetanus,
		10 Batrachuperus_yenyuanensis,
		11 Cryptobranchus_alleganiensis,
		12 Hynobius_abei,
		13 Hynobius_amjiensis,
		14 Hynobius_arisanensis,
		15 Hynobius_boulengeri,
		16 Hynobius_chinensis,
		17 Hynobius_dunni,
		18 Hynobius_formosanus,
		19 Hynobius_guabangshanensis,
		20 Hynobius_katoi,
		21 Hynobius_leechii,
		22 Hynobius_lichenatus,
		23 Hynobius_maoershanensis,
		24 Hynobius_naevius,
		25 Hynobius_nebulosus,
		26 Hynobius_nigrescens,
		27 Hynobius_okiensis,
		28 Hynobius_quelpartensis,
		29 Hynobius_retardatus,
		30 Hynobius_sonani,
		31 Hynobius_takedai,
		32 Hynobius_tokyoensis,
		33 Hynobius_tsuensis,
		34 Hynobius_yunanicus,
		35 Liua_shihi,
		36 Liua_tsinpaensis,
		37 Onychodactylus_fischeri,
		38 Onychodactylus_japonicus,
		39 Pachyhynobius_shangchengensis,
		40 Pseudohynobius_flavomaculatus,
		41 Pseudohynobius_shuichengensis,
		42 Ranodon_sibiricus,
		43 Salamandrella_keyserlingii,
		44 Salamandrella_schrenckii
		;
tree PAUP_1 = [&U] (1,((((2,((((((((3,8)94.000000,9)72.500000,7)63.833332,4)100.000000,10)100.000000,(35,36)100.000000)100.000000,(34,39)100.000000)100.000000,(13,((16,19)100.000000,23)99.000000)99.000000)99.000000)99.000000,(14,18)99.500000)87.250000,28)99.000000,((((5,6)75.666664,42)97.000000,(((((12,((22,32)81.166664,(26,31)100.000000)79.500000)100.000000,15,((((17,25)99.099998,33)99.000000,27…
End;
