# Supplementary material for: Rapid progress on the vertebrate tree of life
Source: BMC Biol. 2010 Mar 8;8:19. doi: 10.1186/1741-7007-8-19 (PMC2842240; doi:10.1186/1741-7007-8-19)
Supplement: Additional file 3 — Phylogenies for 100 vertebrate clades A zip file containing the majority rule bootstrap consensus phylogenies for each of the clades that we analysed. These require freely available tree viewing software, such as FigTree or TreeView. [file 1741-7007-8-19-S3.ZIP › Supplementary_tree_files/Cuculiformes.con.tre]

#NEXUS
Begin trees; [Treefile saved Tue Oct 14 19:25:27 2008]
	Translate
		1 Cacomantis_flabelliformis,
		2 Cacomantis_merulinus,
		3 Cacomantis_pyrrhophanus,
		4 Cacomantis_variolosus,
		5 Centropus_cupreicaudus,
		6 Centropus_phasianinus,
		7 Centropus_sinensis,
		8 Centropus_viridis,
		9 Cercococcyx_montanus,
		10 Chalcites_basalis,
		11 Chalcites_lucidus,
		12 Chalcites_minutillus,
		13 Chrysococcyx_flavigularis,
		14 Chrysococcyx_klaas,
		15 Chrysococcyx_osculans,
		16 Clamator_jacobinus,
		17 Coccyzus_americanus,
		18 Coccyzus_erythropthalmus,
		19 Coccyzus_melacoryphus,
		20 Coccyzus_minor,
		21 Coua_caerulea,
		22 Coua_cristata,
		23 Coua_cursor,
		24 Coua_reynaudii,
		25 Coua_ruficeps,
		26 Coua_serriana,
		27 Crotophaga_ani,
		28 Crotophaga_major,
		29 Crotophaga_sulcirostris,
		30 Cuculus_canorus,
		31 Cuculus_fugax,
		32 Cuculus_pallidus,
		33 Cuculus_poliocephalus,
		34 Cuculus_saturatus,
		35 Cuculus_vagans,
		36 Eudynamys_scolopacea,
		37 Geococcyx_californianus,
		38 Geococcyx_velox,
		39 Guira_guira,
		40 Neomorphus_geoffroyi,
		41 Phaenicophaeus_curvirostris,
		42 Phaenicophaeus_superciliosus,
		43 Piaya_cayana,
		44 Piaya_melanogaster,
		45 Piaya_minuta,
		46 Saurothera_longirostris,
		47 Saurothera_merlini,
		48 Saurothera_vetula,
		49 Saurothera_vielloti,
		50 Scythrops_novaehollandiae,
		51 Surniculus_lugubris,
		52 Tapera_naevia
		;
tree PAUP_1 = [&U] (1,((2,4)97.000000,(((((5,7)52.000000,(6,8)86.099998)92.000000,((21,22)95.000000,(((23,26)58.000000,24)92.800003,25)59.900002)94.000000,((((27,29)88.000000,28)99.000000,39)90.000000,(37,(38,40)67.000000)71.099998,52)74.000000)72.000000,(16,(17,19,((46,49)81.000000,47,48)52.000000)57.400002,18,20,41,42,(43,44)95.800003,45)62.000000)59.000000,((10,(11,12)60.799999,15)81.099998,13…
End;
