# Supplementary material for: Rapid progress on the vertebrate tree of life
Source: BMC Biol. 2010 Mar 8;8:19. doi: 10.1186/1741-7007-8-19 (PMC2842240; doi:10.1186/1741-7007-8-19)
Supplement: Additional file 3 — Phylogenies for 100 vertebrate clades A zip file containing the majority rule bootstrap consensus phylogenies for each of the clades that we analysed. These require freely available tree viewing software, such as FigTree or TreeView. [file 1741-7007-8-19-S3.ZIP › Supplementary_tree_files/Cyprinodontoidei.con.tre]

#NEXUS
Begin trees; [Treefile saved Sun Oct 26 21:13:16 2008]
	Translate
		1 Alfaro_cultratus,
		2 Allodontichthys_hubbsi,
		3 Allodontichthys_polylepis,
		4 Allodontichthys_tamazulae,
		5 Allodontichthys_zonistius,
		6 Alloophorus_robustus,
		7 Allotoca_catarinae,
		8 Allotoca_diazi,
		9 Allotoca_dugesii,
		10 Allotoca_goslinei,
		11 Allotoca_maculata,
		12 Allotoca_meeki,
		13 Allotoca_regalis,
		14 Allotoca_zacapuensis,
		15 Ameca_splendens,
		16 Anableps_anableps,
		17 Aphanius_anatoliae,
		18 Aphanius_apodus,
		19 Aphanius_asquamatus,
		20 Aphanius_danfordii,
		21 Aphanius_dispar,
		22 Aphanius_fasciatus,
		23 Aphanius_ginaonis,
		24 Aphanius_iberus,
		25 Aphanius_isfahani,
		26 Aphanius_mento,
		27 Aphanius_persicus,
		28 Aphanius_saourensis,
		29 Aphanius_sirhani,
		30 Aphanius_sophiae,
		31 Aphanius_villwocki,
		32 Aphanius_vladykovi,
		33 Ataeniobius_toweri,
		34 Belonesox_belizanus,
		35 Brachyrhaphis_cascajalensis,
		36 Brachyrhaphis_episcopi,
		37 Brachyrhaphis_hartwegi,
		38 Brachyrhaphis_holdridgei,
		39 Brachyrhaphis_parismina,
		40 Brachyrhaphis_rhabdophora,
		41 Brachyrhaphis_roseni,
		42 Brachyrhaphis_terrabensis,
		43 Carlhubbsia_stuarti,
		44 Chapalichthys_encaustus,
		45 Characodon_audax,
		46 Characodon_lateralis,
		47 Cnesterodon_decemmaculatus,
		48 Crenichthys_baileyi,
		49 Crenichthys_nevadae,
		50 Cualac_tessellatus,
		51 Cyprinodon_albivelis,
		52 Cyprinodon_alvarezi,
		53 Cyprinodon_artifrons,
		54 Cyprinodon_atrorus,
		55 Cyprinodon_beltrani,
		56 Cyprinodon_bifasciatus,
		57 Cyprinodon_bondi,
		58 Cyprinodon_bovinus,
		59 Cyprinodon_dearborni,
		60 Cyprinodon_diabolis,
		61 Cyprinodon_elegans,
		62 Cyprinodon_esconditus,
		63 Cyprinodon_eximius,
		64 Cyprinodon_fontinalis,
		65 Cyprinodon_higuey,
		66 Cyprinodon_labiosus,
		67 Cyprinodon_macrolepis,
		68 Cyprinodon_macularius,
		69 Cyprinodon_maya,
		70 Cyprinodon_meeki,
		71 Cyprinodon_nazas,
		72 Cyprinodon_nevadensis,
		73 Cyprinodon_nichollsi,
		74 Cyprinodon_pachycephalus,
		75 Cyprinodon_pecosensis,
		76 Cyprinodon_pisteri,
		77 Cyprinodon_radiosus,
		78 Cyprinodon_rubrofluviatilis,
		79 Cyprinodon_salinus,
		80 Cyprinodon_simus,
		81 Cyprinodon_tularosa,
		82 Cyprinodon_variegatus,
		83 Cyprinodon_verecundus,
		84 Cyprinodon_veronicae,
		85 Fundulus_bermudae,
		86 Fundulus_blairae,
		87 Fundulus_catenatus,
		88 Fundulus_chrysotus,
		89 Fundulus_confluentus,
		90 Fundulus_dispar,
		91 Fundulus_escambiae,
		92 Fundulus_euryzonus,
		93 Fundulus_grandis,
		94 Fundulus_heteroclitus,
		95 Fundulus_lima,
		96 Fundulus_lineolatus,
		97 Fundulus_notatus,
		98 Fundulus_nottii,
		99 Fundulus_olivaceus,
		100 Fundulus_parvipinnis,
		101 Fundulus_pulvereus,
		102 Fundulus_relictus,
		103 Fundulus_sciadicus,
		104 Fundulus_zebrinus,
		105 Gambusia_affinis,
		106 Gambusia_atrora,
		107 Gambusia_caymanensis,
		108 Gambusia_eurystoma,
		109 Gambusia_geiseri,
		110 Gambusia_heterochir,
		111 Gambusia_hispaniolae,
		112 Gambusia_holbrooki,
		113 Gambusia_hubbsi,
		114 Gambusia_hurtadoi,
		115 Gambusia_luma,
		116 Gambusia_manni,
		117 Gambusia_marshi,
		118 Gambusia_melapleura,
		119 Gambusia_nicaraguensis,
		120 Gambusia_oligosticta,
		121 Gambusia_panuco,
		122 Gambusia_punctata,
		123 Gambusia_puncticulata,
		124 Gambusia_rachowi,
		125 Gambusia_rhizophorae,
		126 Gambusia_sexradiata,
		127 Gambusia_vittata,
		128 Gambusia_wrayi,
		129 Gambusia_yucatana,
		130 Girardinichthys_multiradiatus,
		131 Girardinichthys_viviparus,
		132 Girardinus_creolus,
		133 Girardinus_metallicus,
		134 Goodea_atripinnis,
		135 Goodea_gracilis,
		136 Heterandria_bimaculata,
		137 Heterandria_formosa,
		138 Heterandria_jonesi,
		139 Heterophallus_milleri,
		140 Hubbsina_turneri,
		141 Ilyodon_amecae,
		142 Ilyodon_furcidens,
		143 Ilyodon_whitei,
		144 Ilyodon_xantusi,
		145 Jenynsia_lineata,
		146 Jenynsia_maculata,
		147 Jordanella_floridae,
		148 Limia_caymanensis,
		149 Limia_dominicensis,
		150 Limia_melanogaster,
		151 Limia_melanonotata,
		152 Limia_pauciradiata,
		153 Limia_tridens,
		154 Limia_versicolor,
		155 Limia_vittata,
		156 Limia_zonata,
		157 Megupsilon_aporus,
		158 Neoheterandria_elegans,
		159 Neoheterandria_tridentiger,
		160 Neoheterandria_umbratilis,
		161 Neotoca_bilineata,
		162 Orestias_agassizii,
		163 Orestias_albus,
		164 Orestias_ascotanensis,
		165 Orestias_chungarensis,
		166 Orestias_crawfordi,
		167 Orestias_gilsoni,
		168 Orestias_gracilis,
		169 Orestias_imarpe,
		170 Orestias_incae,
		171 Orestias_ispi,
		172 Orestias_laucaensis,
		173 Orestias_luteus,
		174 Orestias_mooni,
		175 Orestias_parinacotensis,
		176 Orestias_pentlandii,
		177 Orestias_robustus,
		178 Orestias_taquiri,
		179 Orestias_tschudii,
		180 Oxyzygonectes_dovii,
		181 Pamphorichthys_hollandi,
		182 Phallichthys_amates,
		183 Phallichthys_quadripunctatus,
		184 Phallichthys_tico,
		185 Phalloceros_caudimaculatus,
		186 Phalloptychus_januarius,
		187 Poecilia_araguaiensis,
		188 Poecilia_bifurca,
		189 Poecilia_butleri,
		190 Poecilia_catemaconis,
		191 Poecilia_caucana,
		192 Poecilia_formosa,
		193 Poecilia_gilli,
		194 Poecilia_latipinna,
		195 Poecilia_latipunctata,
		196 Poecilia_mexicana,
		197 Poecilia_minor,
		198 Poecilia_nigrofasciata,
		199 Poecilia_orri,
		200 Poecilia_parae,
		201 Poecilia_perugiae,
		202 Poecilia_petenensis,
		203 Poecilia_picta,
		204 Poecilia_reticulata,
		205 Poecilia_sphenops,
		206 Poecilia_sulphuraria,
		207 Poecilia_velifera,
		208 Poecilia_vivipara,
		209 Poeciliopsis_baenschi,
		210 Poeciliopsis_catemaco,
		211 Poeciliopsis_elongata,
		212 Poeciliopsis_fasciata,
		213 Poeciliopsis_gracilis,
		214 Poeciliopsis_hnilickai,
		215 Poeciliopsis_infans,
		216 Poeciliopsis_latidens,
		217 Poeciliopsis_lucida,
		218 Poeciliopsis_monacha,
		219 Poeciliopsis_occidentalis,
		220 Poeciliopsis_paucimaculata,
		221 Poeciliopsis_presidionis,
		222 Poeciliopsis_prolifica,
		223 Poeciliopsis_retropinna,
		224 Poeciliopsis_scarlli,
		225 Poeciliopsis_turneri,
		226 Poeciliopsis_turrubarensis,
		227 Poeciliopsis_viriosa,
		228 Priapella_chamulae,
		229 Priapella_compressa,
		230 Priapella_intermedia,
		231 Priapella_olmecae,
		232 Priapichthys_annectens,
		233 Priapichthys_panamensis,
		234 Profundulus_guatemalensis,
		235 Profundulus_labialis,
		236 Profundulus_punctatus,
		237 Pseudopoecilia_festae,
		238 Quintana_atrizona,
		239 Scolichthys_greenwayi,
		240 Skiffia_bilineatus,
		241 Skiffia_francesae,
		242 Skiffia_lermae,
		243 Skiffia_multipunctata,
		244 Valencia_hispanica,
		245 Valencia_letourneuxi,
		246 Xenodexia_ctenolepis,
		247 Xenoophorus_captiva,
		248 Xenotaenia_resolanae,
		249 Xenotoca_eiseni,
		250 Xenotoca_melanosoma,
		251 Xenotoca_variatus,
		252 Xiphophorus_alvarezi,
		253 Xiphophorus_andersi,
		254 Xiphophorus_birchmanni,
		255 Xiphophorus_clemenciae,
		256 Xiphophorus_continens,
		257 Xiphophorus_cortezi,
		258 Xiphophorus_couchianus,
		259 Xiphophorus_evelynae,
		260 Xiphophorus_gordoni,
		261 Xiphophorus_hellerii,
		262 Xiphophorus_maculatus,
		263 Xiphophorus_malinche,
		264 Xiphophorus_mayae,
		265 Xiphophorus_meyeri,
		266 Xiphophorus_milleri,
		267 Xiphophorus_mixei,
		268 Xiphophorus_montezumae,
		269 Xiphophorus_multilineatus,
		270 Xiphophorus_nezahualcoyotl,
		271 Xiphophorus_nigrensis,
		272 Xiphophorus_pygmaeus,
		273 Xiphophorus_signum,
		274 Xiphophorus_variatus,
		275 Xiphophorus_xiphidium,
		276 Zoogoneticus_quitzeoensis,
		277 Zoogoneticus_tequila
		;
tree PAUP_1 = [&U] (1,((((((2,((3,5)62.099998,4)73.000000)99.000000,(141,((142,144)81.400002,143)90.000000)100.000000,248)93.900002,((((6,15,44,251)97.000000,(276,277)97.000000)77.800003,247)64.900002,(249,250)100.000000)96.000000,(((((7,(8,12)91.900002)100.000000,14)93.000000,(9,10)92.000000)97.000000,11)86.000000,13)62.000000,33,(45,46)99.000000,(130,131)90.000000,(134,135)100.000000,140,161,((…
End;
