# Supplementary material for: Rapid progress on the vertebrate tree of life
Source: BMC Biol. 2010 Mar 8;8:19. doi: 10.1186/1741-7007-8-19 (PMC2842240; doi:10.1186/1741-7007-8-19)
Supplement: Additional file 3 — Phylogenies for 100 vertebrate clades A zip file containing the majority rule bootstrap consensus phylogenies for each of the clades that we analysed. These require freely available tree viewing software, such as FigTree or TreeView. [file 1741-7007-8-19-S3.ZIP › Supplementary_tree_files/Doradidae.con.tre]

#NEXUS 

Begin trees;  [Treefile saved Tue Oct 14 17:26:29 2008]


	Translate
		1 Acanthodoras_cataphractus,
		2 Acanthodoras_spinosissimus,
		3 Agamyxis_albomaculatus,
		4 Agamyxis_pectinifrons,
		5 Amblydoras_nauticus,
		6 Anadoras_grypus,
		7 Anduzedoras_oxyrhynchus,
		8 Doraops_zuloagai,
		9 Doras_carinatus,
		10 Doras_micropoeus,
		11 Doras_punctatus,
		12 Hemidoras_morrisi,
		13 Hemidoras_stenopeltis,
		14 Hypodoras_forficulatus,
		15 Leptodoras_acipenserinus,
		16 Leptodoras_hasemani,
		17 Leptodoras_juruensis,
		18 Leptodoras_linnelli,
		19 Leptodoras_praelongus,
		20 Lithodoras_dorsalis,
		21 Megalodoras_uranoscopus,
		22 Nemadoras_hemipeltis,
		23 Nemadoras_trimaculatus,
		24 Opsodoras_stuebelii,
		25 Opsodoras_ternetzi,
		26 Orinocodoras_eigenmanni,
		27 Oxydoras_niger,
		28 Physopyxis_lyra,
		29 Platydoras_costatus,
		30 Pterodoras_granulosus,
		31 Rhinodoras_boehlkei,
		32 Rhinodoras_thomersoni,
		33 Trachydoras_nattereri,
		34 Trachydoras_steindachneri
		;
tree PAUP_1 = [&U] (1,2,((((3,4)100.000000,((((((((7,16)57.833332,19)52.433334,15,17,18)100.000000,(12,(13,24)67.433334)100.000000,((22,23)92.000000,25)66.966667)59.483334,(33,34)100.000000)95.000000,(9,10)100.000000,11)100.000000,29)53.833332,(20,21)100.000000)97.000000,(8,30)98.000000,27)58.166668,(26,31,32)100.000000)100.000000,((5,(14,28)94.500000)92.500000,6)100.000000)100.000000)0;
End;
