# Supplementary material for: Rapid progress on the vertebrate tree of life
Source: BMC Biol. 2010 Mar 8;8:19. doi: 10.1186/1741-7007-8-19 (PMC2842240; doi:10.1186/1741-7007-8-19)
Supplement: Additional file 3 — Phylogenies for 100 vertebrate clades A zip file containing the majority rule bootstrap consensus phylogenies for each of the clades that we analysed. These require freely available tree viewing software, such as FigTree or TreeView. [file 1741-7007-8-19-S3.ZIP › Supplementary_tree_files/Elapidae.con.tre]

#NEXUS
Begin trees; [Treefile saved Thu Oct 16 14:01:12 2008]
	Translate
		1 Acanthophis_antarcticus,
		2 Acanthophis_praelongus,
		3 Acanthophis_pyrrhus,
		4 Acanthophis_rugosus,
		5 Acanthophis_wellsei,
		6 Aspidelaps_scutatus,
		7 Aspidomorphus_muelleri,
		8 Austrelaps_labialis,
		9 Austrelaps_superbus,
		10 Boulengerina_annulata,
		11 Brachyurophis_australis,
		12 Brachyurophis_semifasciata,
		13 Brachyurophis_semifasciatus,
		14 Bungarus_bungaroides,
		15 Bungarus_caeruleus,
		16 Bungarus_candidus,
		17 Bungarus_fasciatus,
		18 Bungarus_flaviceps,
		19 Bungarus_multicinctus,
		20 Bungarus_niger,
		21 Bungarus_sindanus,
		22 Bungarus_slowinskii,
		23 Calliophis_kelloggi,
		24 Calliophis_macclellandi,
		25 Demansia_papuensis,
		26 Demansia_vestigiata,
		27 Denisonia_devisi,
		28 Drysdalia_coronata,
		29 Drysdalia_coronoides,
		30 Drysdalia_mastersii,
		31 Elapsoidea_nigra,
		32 Elapsoidea_semiannulata,
		33 Elapsoidea_sundevallii,
		34 Hemachatus_haemachatus,
		35 Hemibungarus_japonicus,
		36 Hoplocephalus_bitorquatus,
		37 Hoplocephalus_stephensii,
		38 Laticauda_colubrina,
		39 Laticauda_laticaudata,
		40 Leptomicrurus_narduccii,
		41 Micropechis_ikaheka,
		42 Micrurus_altirostris,
		43 Micrurus_baliocoryphus,
		44 Micrurus_brasiliensis,
		45 Micrurus_corallinus,
		46 Micrurus_decoratus,
		47 Micrurus_diastema,
		48 Micrurus_frontalis,
		49 Micrurus_fulvius,
		50 Micrurus_hemprichii,
		51 Micrurus_ibiboboca,
		52 Micrurus_lemniscatus,
		53 Micrurus_mipartitus,
		54 Micrurus_pyrrhocryptus,
		55 Micrurus_spixii,
		56 Micrurus_surinamensis,
		57 Naja_atra,
		58 Naja_haje,
		59 Naja_kaouthia,
		60 Naja_katiensis,
		61 Naja_mandalayensis,
		62 Naja_melanoleuca,
		63 Naja_mossambica,
		64 Naja_naja,
		65 Naja_nigricincta,
		66 Naja_nigricollis,
		67 Naja_nivea,
		68 Naja_nubiae,
		69 Naja_pallida,
		70 Naja_sagittifera,
		71 Naja_siamensis,
		72 Naja_sputatrix,
		73 Notechis_ater,
		74 Notechis_scutatus,
		75 Ophiophagus_hannah,
		76 Oxyuranus_microlepidotus,
		77 Oxyuranus_scutellatus,
		78 Oxyuranus_temporalis,
		79 Paranaja_multifasciata,
		80 Pseudechis_australis,
		81 Pseudechis_butleri,
		82 Pseudechis_colletti,
		83 Pseudechis_guttatus,
		84 Pseudechis_papuanus,
		85 Pseudechis_porphyriacus,
		86 Pseudonaja_affinis,
		87 Pseudonaja_guttata,
		88 Pseudonaja_inframacula,
		89 Pseudonaja_ingrami,
		90 Pseudonaja_modesta,
		91 Pseudonaja_nuchalis,
		92 Pseudonaja_textilis,
		93 Sinomicrurus_japonicus,
		94 Toxicocalamus_preussi,
		95 Tropidechis_carinatus,
		96 Walterinnesia_aegyptia
		;
tree PAUP_1 = [&U] (1,2,(((3,5)57.900002,((((6,34)91.500000,(((10,62)66.800003,79)78.900002,((((57,70)89.599998,64)72.500000,72)72.500000,(59,(61,71)98.000000)98.000000)90.699997,(58,67)99.500000,((60,((63,65)74.099998,66)87.800003)82.800003,(68,69)99.800003)97.900002)87.599998,96)64.000000,((14,22)100.000000,((((15,21)97.900002,(19,20)66.300003)83.900002,16)100.000000,17)100.000000)75.000000,18,…
End;
