# Supplementary material for: Rapid progress on the vertebrate tree of life
Source: BMC Biol. 2010 Mar 8;8:19. doi: 10.1186/1741-7007-8-19 (PMC2842240; doi:10.1186/1741-7007-8-19)
Supplement: Additional file 3 — Phylogenies for 100 vertebrate clades A zip file containing the majority rule bootstrap consensus phylogenies for each of the clades that we analysed. These require freely available tree viewing software, such as FigTree or TreeView. [file 1741-7007-8-19-S3.ZIP › Supplementary_tree_files/Falconiformes.con.tre]

#NEXUS
Begin trees; [Treefile saved Fri Oct 24 15:47:11 2008]
	Translate
		1 Accipiter_bicolor,
		2 Accipiter_cirrocephalus,
		3 Accipiter_cooperii,
		4 Accipiter_gentilis,
		5 Accipiter_gularis,
		6 Accipiter_imitator,
		7 Accipiter_nisus,
		8 Accipiter_novaehollandiae,
		9 Accipiter_rufiventris,
		10 Accipiter_striatus,
		11 Aegypius_monachus,
		12 Aquila_adalberti,
		13 Aquila_audax,
		14 Aquila_chrysaetos,
		15 Aquila_clanga,
		16 Aquila_fasciata,
		17 Aquila_gurneyi,
		18 Aquila_heliaca,
		19 Aquila_nipalensis,
		20 Aquila_pomarina,
		21 Aquila_rapax,
		22 Aquila_verreauxii,
		23 Aquila_wahlbergi,
		24 Aviceda_subcristata,
		25 Busarellus_nigricollis,
		26 Butastur_indicus,
		27 Butastur_rufipennis,
		28 Butastur_teesa,
		29 Buteo_albicaudatus,
		30 Buteo_albigula,
		31 Buteo_albonotatus,
		32 Buteo_augur,
		33 Buteo_auguralis,
		34 Buteo_brachypterus,
		35 Buteo_brachyurus,
		36 Buteo_buteo,
		37 Buteo_galapagoensis,
		38 Buteo_hemilasius,
		39 Buteo_jamaicensis,
		40 Buteo_japonicus,
		41 Buteo_lagopus,
		42 Buteo_leucorrhous,
		43 Buteo_lineatus,
		44 Buteo_magnirostris,
		45 Buteo_nitidus,
		46 Buteo_oreophilus,
		47 Buteo_platypterus,
		48 Buteo_poecilochrous,
		49 Buteo_polyosoma,
		50 Buteo_refectus,
		51 Buteo_regalis,
		52 Buteo_ridgwayi,
		53 Buteo_rufinus,
		54 Buteo_rufofuscus,
		55 Buteo_solitarius,
		56 Buteo_swainsoni,
		57 Buteo_ventralis,
		58 Buteogallus_aequinoctialis,
		59 Buteogallus_anthracinus,
		60 Buteogallus_meridionalis,
		61 Buteogallus_subtilis,
		62 Buteogallus_urubitinga,
		63 Chondrohierax_uncinatus,
		64 Circaetus_cinerascens,
		65 Circaetus_cinereus,
		66 Circaetus_fasciolatus,
		67 Circaetus_gallicus,
		68 Circaetus_pectoralis,
		69 Circus_aeruginosus,
		70 Circus_cyaneus,
		71 Circus_ranivorous,
		72 Daptrius_americanus,
		73 Daptrius_ater,
		74 Dryotriorchis_spectabilis,
		75 Elanoides_forficatus,
		76 Elanus_caeruleus,
		77 Elanus_leucurus,
		78 Eutriorchis_astur,
		79 Falco_araea,
		80 Falco_cenchroides,
		81 Falco_cherrug,
		82 Falco_columbarius,
		83 Falco_femoralis,
		84 Falco_longipennis,
		85 Falco_mexicanus,
		86 Falco_naumanni,
		87 Falco_newtoni,
		88 Falco_peregrinus,
		89 Falco_punctatus,
		90 Falco_rufigularis,
		91 Falco_rupicoloides,
		92 Falco_rusticolus,
		93 Falco_sparverius,
		94 Falco_subbuteo,
		95 Falco_tinnunculus,
		96 Falco_vespertinus,
		97 Gampsonyx_swainsonii,
		98 Geranoaetus_melanoleucus,
		99 Geranospiza_caerulescens,
		100 Gypohierax_angolensis,
		101 Gyps_africanus,
		102 Gyps_bengalensis,
		103 Gyps_coprotheres,
		104 Gyps_fulvus,
		105 Gyps_himalayensis,
		106 Gyps_indicus,
		107 Gyps_rueppellii,
		108 Gyps_tenuirostris,
		109 Haliaeetus_albicilla,
		110 Haliaeetus_leucocephalus,
		111 Haliaeetus_leucogaster,
		112 Haliaeetus_leucoryphus,
		113 Haliaeetus_pelagicus,
		114 Haliaeetus_sanfordi,
		115 Haliaeetus_vocifer,
		116 Haliaeetus_vociferoides,
		117 Haliastur_indus,
		118 Haliastur_sphenurus,
		119 Hamirostra_melanosternon,
		120 Harpagornis_moorei,
		121 Harpia_harpyja,
		122 Harpyhaliaetus_coronatus,
		123 Harpyhaliaetus_solitarius,
		124 Harpyopsis_novaeguineae,
		125 Henicopernis_longicauda,
		126 Herpetotheres_cachinnans,
		127 Hieraaetus_ayresii,
		128 Hieraaetus_kienerii,
		129 Hieraaetus_morphnoides,
		130 Hieraaetus_pennatus,
		131 Hieraaetus_spilogaster,
		132 Hieraaetus_wahlbergi,
		133 Ichthyophaga_humilis,
		134 Ichthyophaga_ichthyaetus,
		135 Ictinaetus_malayensis,
		136 Ictinia_mississippiensis,
		137 Ictinia_plumbea,
		138 Leptodon_cayanensis,
		139 Leucopternis_albicollis,
		140 Leucopternis_kuhli,
		141 Leucopternis_lacernulatus,
		142 Leucopternis_melanops,
		143 Leucopternis_occidentalis,
		144 Leucopternis_plumbeus,
		145 Leucopternis_polionotus,
		146 Leucopternis_princeps,
		147 Leucopternis_schistaceus,
		148 Leucopternis_semiplumbeus,
		149 Lophaetus_occipitalis,
		150 Lophoictinia_isura,
		151 Melierax_canorus,
		152 Melierax_gabar,
		153 Melierax_poliopterus,
		154 Micrastur_gilvicollis,
		155 Micrastur_semitorquatus,
		156 Microhierax_caerulescens,
		157 Microhierax_erythrogenys,
		158 Milvago_chimachima,
		159 Milvus_migrans,
		160 Milvus_milvus,
		161 Morphnus_guianensis,
		162 Necrosyrtes_monachus,
		163 Neophron_percnopterus,
		164 Nisaetus_alboniger,
		165 Nisaetus_bartelsi,
		166 Nisaetus_kelaarti,
		167 Nisaetus_nanus,
		168 Nisaetus_nipalensis,
		169 Oroaetus_isidori,
		170 Pandion_haliaetus,
		171 Parabuteo_unicinctus,
		172 Pernis_apivorus,
		173 Pernis_celebensis,
		174 Pernis_ptilorhyncus,
		175 Phalcoboenus_australis,
		176 Phalcoboenus_megalopterus,
		177 Pithecophaga_jefferyi,
		178 Polemaetus_bellicosus,
		179 Polihierax_semitorquatus,
		180 Polyboroides_typus,
		181 Polyborus_plancus,
		182 Rostrhamus_sociabilis,
		183 Sagittarius_serpentarius,
		184 Sarcogyps_calvus,
		185 Spilornis_cheela,
		186 Spilornis_elgini,
		187 Spilornis_holospilus,
		188 Spilornis_rufipectus,
		189 Spizaetus_africanus,
		190 Spizaetus_cirrhatus,
		191 Spizaetus_lanceolatus,
		192 Spizaetus_ornatus,
		193 Spizaetus_philippensis,
		194 Spizaetus_pinskeri,
		195 Spizaetus_tyrannus,
		196 Spizastur_melanoleucus,
		197 Spiziapteryx_circumcinctus,
		198 Stephanoaetus_coronatus,
		199 Terathopius_ecaudatus,
		200 Torgos_tracheliotus,
		201 Trigonoceps_occipitalis,
		202 Urotriorchis_macrourus
		;
tree PAUP_1 = [&U] (1,((((2,5)98.900002,(((((((((11,200)99.000000,201)96.000000,184)67.000000,(((101,(((103,106,108)71.400002,104,107)71.099998,105)55.700001)61.099998,102)99.000000,162)60.099998)99.000000,((185,(187,188)50.900002)97.000000,186)99.000000)73.800003,((((64,66)100.000000,74)51.799999,((65,67)54.000000,68)100.000000)87.900002,(177,199)94.000000)91.000000)63.799999,((((24,(119,(125,15…
End;
