# Supplementary material for: Rapid progress on the vertebrate tree of life
Source: BMC Biol. 2010 Mar 8;8:19. doi: 10.1186/1741-7007-8-19 (PMC2842240; doi:10.1186/1741-7007-8-19)
Supplement: Additional file 3 — Phylogenies for 100 vertebrate clades A zip file containing the majority rule bootstrap consensus phylogenies for each of the clades that we analysed. These require freely available tree viewing software, such as FigTree or TreeView. [file 1741-7007-8-19-S3.ZIP › Supplementary_tree_files/Galliformes.con.tre]

#NEXUS
Begin trees; [Treefile saved Sun Oct 26 14:01:46 2008]
	Translate
		1 Aburria_aburri,
		2 Acryllium_vulturinum,
		3 Aepypodius_arfakianus,
		4 Afropavo_congensis,
		5 Agelastes_meleagrides,
		6 Agriocharis_ocellata,
		7 Alectoris_barbara,
		8 Alectoris_chukar,
		9 Alectoris_graeca,
		10 Alectoris_magna,
		11 Alectoris_melanocephala,
		12 Alectoris_philbyi,
		13 Alectoris_rufa,
		14 Alectura_lathami,
		15 Ammoperdix_heyi,
		16 Arborophila_javanica,
		17 Arborophila_torqueola,
		18 Argusianus_argus,
		19 Bambusicola_fytchii,
		20 Bambusicola_thoracica,
		21 Bonasa_bonasia,
		22 Bonasa_sewerzowi,
		23 Bonasa_umbellus,
		24 Callipepla_californica,
		25 Callipepla_gambelii,
		26 Caloperdix_oculeus,
		27 Catreus_wallichii,
		28 Centrocercus_minimus,
		29 Centrocercus_urophasianus,
		30 Chamaepetes_goudotii,
		31 Chamaepetes_unicolor,
		32 Chrysolophus_amherstiae,
		33 Chrysolophus_pictus,
		34 Colinus_cristatus,
		35 Colinus_virginianus,
		36 Coturnix_australis,
		37 Coturnix_chinensis,
		38 Coturnix_coturnix,
		39 Coturnix_japonica,
		40 Coturnix_pectoralis,
		41 Crax_alberti,
		42 Crax_alector,
		43 Crax_blumenbachii,
		44 Crax_daubentoni,
		45 Crax_estudilloi,
		46 Crax_fasciolata,
		47 Crax_globulosa,
		48 Crax_pauxi,
		49 Crax_rubra,
		50 Crax_viridirostris,
		51 Crossoptilon_auritum,
		52 Crossoptilon_crossoptilon,
		53 Crossoptilon_drouyni,
		54 Crossoptilon_harmani,
		55 Crossoptilon_mantchuricum,
		56 Cyrtonyx_montezumae,
		57 Dendragapus_obscurus,
		58 Dendroperdix_sephaena,
		59 Eulipoa_wallacei,
		60 Falcipennis_canadensis,
		61 Falcipennis_falcipennis,
		62 Francolinus_adspersus,
		63 Francolinus_afer,
		64 Francolinus_africanus,
		65 Francolinus_bicalcaratus,
		66 Francolinus_capensis,
		67 Francolinus_coqui,
		68 Francolinus_erckelii,
		69 Francolinus_finschi,
		70 Francolinus_francolinus,
		71 Francolinus_gularis,
		72 Francolinus_hildebrandti,
		73 Francolinus_lathami,
		74 Francolinus_levaillantii,
		75 Francolinus_levaillantoides,
		76 Francolinus_natalensis,
		77 Francolinus_pondicerianus,
		78 Francolinus_shelleyi,
		79 Francolinus_squamatus,
		80 Francolinus_swainsonii,
		81 Galloperdix_lunulata,
		82 Gallus_lafayetii,
		83 Gallus_sonneratii,
		84 Gallus_varius,
		85 Guttera_plumifera,
		86 Guttera_pucherani,
		87 Haematortyx_sanguiniceps,
		88 Ithaginis_cruentus,
		89 Lagopus_lagopus,
		90 Lagopus_leucurus,
		91 Lagopus_muta,
		92 Leipoa_ocellata,
		93 Lophophorus_impejanus,
		94 Lophophorus_lhuysii,
		95 Lophophorus_sclateri,
		96 Lophura_bulweri,
		97 Lophura_diardi,
		98 Lophura_edwardsi,
		99 Lophura_erythropthalma,
		100 Lophura_hatinhensis,
		101 Lophura_ignita,
		102 Lophura_inornata,
		103 Lophura_leucomelanos,
		104 Lophura_nycthemera,
		105 Lophura_swinhoii,
		106 Macrocephalon_maleo,
		107 Margaroperdix_madagarensis,
		108 Megapodius_cumingii,
		109 Megapodius_decollatus,
		110 Megapodius_eremita,
		111 Megapodius_forstenii,
		112 Megapodius_freycinet,
		113 Megapodius_layardi,
		114 Megapodius_pritchardii,
		115 Megapodius_reinwardt,
		116 Megapodius_tenimberensis,
		117 Meleagris_gallopavo,
		118 Mitu_mitu,
		119 Mitu_salvini,
		120 Mitu_tomentosa,
		121 Mitu_tuberosum,
		122 Northura_maculosa,
		123 Nothocrax_urumutum,
		124 Numida_meleagris,
		125 Oreophasis_derbianus,
		126 Oreortyx_pictus,
		127 Ortalis_canicollis,
		128 Ortalis_cinereiceps,
		129 Ortalis_garrula,
		130 Ortalis_leucogastra,
		131 Ortalis_motmot,
		132 Ortalis_pantanalensis,
		133 Ortalis_poliocephala,
		134 Ortalis_ruficauda,
		135 Ortalis_vetula,
		136 Pauxi_gilliardi,
		137 Pauxi_pauxi,
		138 Pauxi_unicornis,
		139 Pavo_cristatus,
		140 Pavo_muticus,
		141 Peliperdix_coqui,
		142 Penelope_argyrotis,
		143 Penelope_jacquacu,
		144 Penelope_montagnii,
		145 Penelope_obscura,
		146 Penelope_ochrogaster,
		147 Penelope_purpurascens,
		148 Penelope_superciliaris,
		149 Penelopina_nigra,
		150 Perdicula_asiatica,
		151 Perdix_dauuricae,
		152 Perdix_perdix,
		153 Phasianus_colchicus,
		154 Phasianus_versicolor,
		155 Pipile_cujubi,
		156 Pipile_cumanensis,
		157 Pipile_grayi,
		158 Pipile_jacutinga,
		159 Pipile_nattereri,
		160 Pipile_pipile,
		161 Polyplectron_bicalcaratum,
		162 Polyplectron_chalcurum,
		163 Polyplectron_germaini,
		164 Polyplectron_inopinatum,
		165 Polyplectron_katsumatae,
		166 Polyplectron_malacense,
		167 Polyplectron_napoleonis,
		168 Polyplectron_schleiermacheri,
		169 Pternistis_adspersus,
		170 Pternistis_afer,
		171 Pternistis_capensis,
		172 Pternistis_castaneicollis,
		173 Pternistis_griseostriatus,
		174 Pternistis_leucoscepus,
		175 Pternistis_natalensis,
		176 Pternistis_squamatus,
		177 Pternistis_swainsonii,
		178 Ptilopachus_nahani,
		179 Ptilopachus_petrosus,
		180 Pucrasia_macrolopha,
		181 Rheinardia_ocellata,
		182 Rhizothera_longirostris,
		183 Rollulus_rouloul,
		184 Scleroptila_africanus,
		185 Scleroptila_finschi,
		186 Scleroptila_levaillantii,
		187 Scleroptila_levalliantoides,
		188 Scleroptila_shelleyi,
		189 Syrmaticus_ellioti,
		190 Syrmaticus_humiae,
		191 Syrmaticus_mikado,
		192 Syrmaticus_reevesii,
		193 Syrmaticus_soemmerringii,
		194 Talegalla_fuscirostris,
		195 Tetrao_mlokosiewiczi,
		196 Tetrao_parvirostris,
		197 Tetrao_tetrix,
		198 Tetraogallus_altaicus,
		199 Tetraogallus_caspius,
		200 Tetraogallus_himalayensis,
		201 Tetraogallus_tibetanus,
		202 Tetraophasis_obscurus,
		203 Tetraophasis_szechenyii,
		204 Tragopan_blythii,
		205 Tragopan_caboti,
		206 Tragopan_melanocephalus,
		207 Tragopan_satyra,
		208 Tragopan_temminckii,
		209 Tympanuchus_cupido,
		210 Tympanuchus_pallidicinctus,
		211 Tympanuchus_phasianellus,
		212 Xenoperdix_obscurata
		;
tree PAUP_1 = [&U] (1,(((((((((((2,((((3,14)100.000000,194)99.000000,(59,((108,116)92.000000,(((109,(111,112)77.500000)87.300003,110,115)65.000000,114)98.000000)100.000000)100.000000)100.000000,(49,128)98.000000)81.000000)72.000000,((((4,(139,140)100.000000)52.900002,18,181)92.300003,((((6,117)91.900002,(151,152)99.800003)78.800003,((21,22)88.000000,23,((((28,29)100.000000,57)86.000000,195)66.000…
End;
