# Supplementary material for: Rapid progress on the vertebrate tree of life
Source: BMC Biol. 2010 Mar 8;8:19. doi: 10.1186/1741-7007-8-19 (PMC2842240; doi:10.1186/1741-7007-8-19)
Supplement: Additional file 3 — Phylogenies for 100 vertebrate clades A zip file containing the majority rule bootstrap consensus phylogenies for each of the clades that we analysed. These require freely available tree viewing software, such as FigTree or TreeView. [file 1741-7007-8-19-S3.ZIP › Supplementary_tree_files/Gekkota.con.tre]

#NEXUS
Begin trees; [Treefile saved Thu Oct 23 18:03:06 2008]
	Translate
		1 Aeluroscalabotes_felinus,
		2 Afroedura_loveridgei,
		3 Afrogecko_porphyreus,
		4 Agamura_persica,
		5 Ailuronyx_seychellensis,
		6 Aprasia_aurita,
		7 Aprasia_fusca,
		8 Aprasia_inaurita,
		9 Aprasia_parapulchella,
		10 Aprasia_picturata,
		11 Aprasia_pseudopulchella,
		12 Aprasia_pulchella,
		13 Aprasia_repens,
		14 Aprasia_smithi,
		15 Aprasia_striolata,
		16 Aristelliger_lar,
		17 Asaccus_platyrhynchus,
		18 Bavayia_cyclura,
		19 Bavayia_montana,
		20 Bavayia_ornata,
		21 Bavayia_pulchella,
		22 Bavayia_sauvagii,
		23 Bavayia_septuiclavis,
		24 Blaesodactylus_boivini,
		25 Briba_brasiliana,
		26 Bunopus_tuberculatus,
		27 Calodactylodes_aureus,
		28 Carphodactylus_laevis,
		29 Chondrodactylus_angulifer,
		30 Chondrodactylus_bibronii,
		31 Chondrodactylus_turneri,
		32 Christinus_marmoratus,
		33 Cnemaspis_kendallii,
		34 Cnemaspis_limi,
		35 Cnemaspis_tropidogaster,
		36 Coleodactylus_amazonicus,
		37 Coleodactylus_brachystoma,
		38 Coleodactylus_meridionalis,
		39 Coleodactylus_natalensis,
		40 Coleodactylus_septentrionalis,
		41 Coleonyx_brevis,
		42 Coleonyx_elegans,
		43 Coleonyx_mitratus,
		44 Coleonyx_variegatus,
		45 Colopus_wahlbergii,
		46 Cosymbotus_platyurus,
		47 Crenadactylus_ocellatus,
		48 Crossobamon_orientalis,
		49 Cryptactites_peringueyi,
		50 Cyrtodactylus_ayeyarwadyensis,
		51 Cyrtodactylus_consobrinus,
		52 Cyrtodactylus_intermedius,
		53 Cyrtodactylus_loriae,
		54 Cyrtodactylus_pulchellus,
		55 Cyrtopodion_elongatus,
		56 Cyrtopodion_russowi,
		57 Delma_australis,
		58 Delma_borea,
		59 Delma_butleri,
		60 Delma_concinna,
		61 Delma_fraseri,
		62 Delma_grayii,
		63 Delma_haroldi,
		64 Delma_impar,
		65 Delma_inornata,
		66 Delma_labialis,
		67 Delma_mitella,
		68 Delma_molleri,
		69 Delma_nasuta,
		70 Delma_pax,
		71 Delma_petersoni,
		72 Delma_tincta,
		73 Delma_torquata,
		74 Dibamus_montanus,
		75 Dibamus_novaeguineae,
		76 Diplodactylus_alboguttatus,
		77 Diplodactylus_assimilis,
		78 Diplodactylus_conspicillatus,
		79 Diplodactylus_elderi,
		80 Diplodactylus_fulleri,
		81 Diplodactylus_galeatus,
		82 Diplodactylus_granariensis,
		83 Diplodactylus_intermedius,
		84 Diplodactylus_klugei,
		85 Diplodactylus_maini,
		86 Diplodactylus_mcmillani,
		87 Diplodactylus_mitchelli,
		88 Diplodactylus_ornatus,
		89 Diplodactylus_polyophthalmus,
		90 Diplodactylus_pulcher,
		91 Diplodactylus_rankini,
		92 Diplodactylus_savagei,
		93 Diplodactylus_spinigerus,
		94 Diplodactylus_squarrosus,
		95 Diplodactylus_stenodactylus,
		96 Diplodactylus_strophurus,
		97 Diplodactylus_taeniatus,
		98 Diplodactylus_taenicauda,
		99 Diplodactylus_tessellatus,
		100 Diplodactylus_vittatus,
		101 Diplodactylus_wombeyi,
		102 Ebenavia_inunguis,
		103 Elasmodactylus_tetensis,
		104 Elasmodactylus_tuberculosus,
		105 Eublepharis_macularius,
		106 Eublepharis_turcmenicus,
		107 Euleptes_europea,
		108 Eurydactylodes_agricolae,
		109 Eurydactylodes_occidentalis,
		110 Eurydactylodes_symmetricus,
		111 Eurydactylodes_vieillardi,
		112 Geckoella_triedrus,
		113 Geckolepis_maculata,
		114 Geckonia_chazaliae,
		115 Gehyra_mutilata,
		116 Gehyra_variegata,
		117 Gekko_gecko,
		118 Gekko_hokouensis,
		119 Gekko_japonicus,
		120 Gekko_swinhonis,
		121 Goggia_lineata,
		122 Gonatodes_albogularis,
		123 Gonatodes_annularis,
		124 Gonatodes_caudiscutatus,
		125 Gonatodes_ceciliae,
		126 Gonatodes_concinnatus,
		127 Gonatodes_daudini,
		128 Gonatodes_eladioi,
		129 Gonatodes_hasemani,
		130 Gonatodes_humeralis,
		131 Gonatodes_ocellatus,
		132 Gonatodes_vittatus,
		133 Goniurosaurus_araneus,
		134 Goniurosaurus_catbaensis,
		135 Goniurosaurus_kuroiwae,
		136 Goniurosaurus_lichtenfelderi,
		137 Goniurosaurus_luii,
		138 Haemodracon_riebeckii,
		139 Hemidactylus_agrius,
		140 Hemidactylus_angulatus,
		141 Hemidactylus_bouvieri,
		142 Hemidactylus_bowringii,
		143 Hemidactylus_brasilianus,
		144 Hemidactylus_brookii,
		145 Hemidactylus_citernii,
		146 Hemidactylus_dracaenacolus,
		147 Hemidactylus_fasciatus,
		148 Hemidactylus_flaviviridis,
		149 Hemidactylus_forbesii,
		150 Hemidactylus_foudaii,
		151 Hemidactylus_frenatus,
		152 Hemidactylus_garnotii,
		153 Hemidactylus_granti,
		154 Hemidactylus_greefii,
		155 Hemidactylus_haitianus,
		156 Hemidactylus_homoeolepis,
		157 Hemidactylus_karenorum,
		158 Hemidactylus_longicephalus,
		159 Hemidactylus_mabouia,
		160 Hemidactylus_macropholis,
		161 Hemidactylus_mercatorius,
		162 Hemidactylus_modestus,
		163 Hemidactylus_newtoni,
		164 Hemidactylus_oxyrhinus,
		165 Hemidactylus_palaichthus,
		166 Hemidactylus_persicus,
		167 Hemidactylus_platycephalus,
		168 Hemidactylus_platyurus,
		169 Hemidactylus_pumilio,
		170 Hemidactylus_reticulatus,
		171 Hemidactylus_robustus,
		172 Hemidactylus_turcicus,
		173 Hemidactylus_yerburyii,
		174 Hemiphyllodactylus_yunnanensis,
		175 Hemitheconyx_caudicinctus,
		176 Hemitheconyx_taylori,
		177 Holodactylus_africanus,
		178 Homonota_darwinii,
		179 Homonota_fasciata,
		180 Homopholis_fasciata,
		181 Lepidoblepharis_festae,
		182 Lepidoblepharis_xanthostigma,
		183 Lepidodactylus_lugubris,
		184 Lialis_burtonis,
		185 Lialis_jicari,
		186 Lucasium_byrnei,
		187 Lucasium_damaeum,
		188 Lucasium_immaculatum,
		189 Lygodactylus_arnoulti,
		190 Lygodactylus_bivittis,
		191 Lygodactylus_blancae,
		192 Lygodactylus_bradfieldi,
		193 Lygodactylus_capensis,
		194 Lygodactylus_guibei,
		195 Lygodactylus_gutturalis,
		196 Lygodactylus_heterurus,
		197 Lygodactylus_madagascariensis,
		198 Lygodactylus_miops,
		199 Lygodactylus_mirabilis,
		200 Lygodactylus_pauliani,
		201 Lygodactylus_pictus,
		202 Lygodactylus_rarus,
		203 Lygodactylus_tolampyae,
		204 Lygodactylus_tuberosus,
		205 Lygodactylus_verticillatus,
		206 Matoatoa_brevipes,
		207 Nactus_pelagicus,
		208 Narudasia_festiva,
		209 Oedodera_marmorata,
		210 Oedura_marmorata,
		211 Oedura_reticulata,
		212 Oedura_tryoni,
		213 Ophidiocephalus_taeniatus,
		214 Pachydactylus_affinis,
		215 Pachydactylus_austeni,
		216 Pachydactylus_barnardi,
		217 Pachydactylus_bibronii,
		218 Pachydactylus_bicolor,
		219 Pachydactylus_capensis,
		220 Pachydactylus_caraculicus,
		221 Pachydactylus_carinatus,
		222 Pachydactylus_fasciatus,
		223 Pachydactylus_fitzsimonsi,
		224 Pachydactylus_formosus,
		225 Pachydactylus_gaiasensis,
		226 Pachydactylus_geitje,
		227 Pachydactylus_haackei,
		228 Pachydactylus_kladaroderma,
		229 Pachydactylus_kochii,
		230 Pachydactylus_labialis,
		231 Pachydactylus_laevigatus,
		232 Pachydactylus_maculatus,
		233 Pachydactylus_mariquensis,
		234 Pachydactylus_monicae,
		235 Pachydactylus_montanus,
		236 Pachydactylus_namaquensis,
		237 Pachydactylus_oculatus,
		238 Pachydactylus_oreophilus,
		239 Pachydactylus_oshaughnessyi,
		240 Pachydactylus_parascutatus,
		241 Pachydactylus_punctatus,
		242 Pachydactylus_purcelli,
		243 Pachydactylus_robertsi,
		244 Pachydactylus_rugosus,
		245 Pachydactylus_sansteyni,
		246 Pachydactylus_scherzi,
		247 Pachydactylus_scutatus,
		248 Pachydactylus_serval,
		249 Pachydactylus_tigrinus,
		250 Pachydactylus_tsodiloensis,
		251 Pachydactylus_vansoni,
		252 Pachydactylus_waterbergensis,
		253 Pachydactylus_weberi,
		254 Palmatogecko_rangei,
		255 Palmatogecko_vanzyli,
		256 Paroedura_androyensis,
		257 Paroedura_bastardi,
		258 Paroedura_gracilis,
		259 Paroedura_homalorhina,
		260 Paroedura_karstophila,
		261 Paroedura_lohatsara,
		262 Paroedura_masobe,
		263 Paroedura_oviceps,
		264 Paroedura_picta,
		265 Paroedura_sanctijohannis,
		266 Paroedura_stumpffi,
		267 Paroedura_tanjaka,
		268 Paroedura_vazimba,
		269 Phelsuma_abbotti,
		270 Phelsuma_andamanense,
		271 Phelsuma_astriata,
		272 Phelsuma_barbouri,
		273 Phelsuma_berghofi,
		274 Phelsuma_borbonica,
		275 Phelsuma_breviceps,
		276 Phelsuma_cepediana,
		277 Phelsuma_comorensis,
		278 Phelsuma_dubia,
		279 Phelsuma_edwardnewtoni,
		280 Phelsuma_flavigularis,
		281 Phelsuma_gigas,
		282 Phelsuma_grandis,
		283 Phelsuma_guentheri,
		284 Phelsuma_guimbeaui,
		285 Phelsuma_guttata,
		286 Phelsuma_hielscheri,
		287 Phelsuma_klemmeri,
		288 Phelsuma_kochi,
		289 Phelsuma_laticauda,
		290 Phelsuma_lineata,
		291 Phelsuma_madagascariensis,
		292 Phelsuma_modesta,
		293 Phelsuma_mutabilis,
		294 Phelsuma_nigristriata,
		295 Phelsuma_ocellata,
		296 Phelsuma_ornata,
		297 Phelsuma_parkeri,
		298 Phelsuma_pusilla,
		299 Phelsuma_quadriocellata,
		300 Phelsuma_robertmertensi,
		301 Phelsuma_seippi,
		302 Phelsuma_serraticauda,
		303 Phelsuma_standingi,
		304 Phelsuma_sundbergi,
		305 Phyllodactylus_bugastrolepis,
		306 Phyllodactylus_marmoratus,
		307 Phyllodactylus_reissii,
		308 Phyllodactylus_tuberculosus,
		309 Phyllodactylus_wirshingi,
		310 Phyllodactylus_xanti,
		311 Phyllopezus_maranjonensis,
		312 Phyllopezus_pollicaris,
		313 Phyllurus_platurus,
		314 Pletholax_gracilis,
		315 Pristurus_carteri,
		316 Pseudogonatodes_guianensis,
		317 Pseudothecadactylus_lindneri,
		318 Ptenopus_carpi,
		319 Ptyodactylus_guttatus,
		320 Ptyodactylus_hasselquistii,
		321 Pygopus_lepidopodus,
		322 Pygopus_nigriceps,
		323 Pygopus_orientalis,
		324 Quedenfeldtia_trachyblephara,
		325 Rhacodactylus_auriculatus,
		326 Rhacodactylus_chahoua,
		327 Rhacodactylus_ciliatus,
		328 Rhacodactylus_leachianus,
		329 Rhacodactylus_sarasinorum,
		330 Rhacodactylus_trachyrhynchus,
		331 Rhoptropus_afer,
		332 Rhoptropus_barnardi,
		333 Rhoptropus_biporosus,
		334 Rhoptropus_boultoni,
		335 Rhoptropus_bradfieldi,
		336 Rhynchoedura_ornata,
		337 Saltuarius_cornutus,
		338 Saltuarius_kateae,
		339 Saltuarius_moritzi,
		340 Saltuarius_salebrosus,
		341 Saltuarius_swaini,
		342 Saltuarius_wyberba,
		343 Saurodactylus_brosseti,
		344 Saurodactylus_fasciatus,
		345 Saurodactylus_mauritanicus,
		346 Sphaerodactylus_altavelensis,
		347 Sphaerodactylus_armstrongi,
		348 Sphaerodactylus_cinereus,
		349 Sphaerodactylus_copei,
		350 Sphaerodactylus_cricoderus,
		351 Sphaerodactylus_cryphius,
		352 Sphaerodactylus_darlingtoni,
		353 Sphaerodactylus_elegans,
		354 Sphaerodactylus_elegantulus,
		355 Sphaerodactylus_fantasticus,
		356 Sphaerodactylus_gaigeae,
		357 Sphaerodactylus_goniorhynchus,
		358 Sphaerodactylus_kirbyi,
		359 Sphaerodactylus_klauberi,
		360 Sphaerodactylus_leucaster,
		361 Sphaerodactylus_macrolepis,
		362 Sphaerodactylus_microlepis,
		363 Sphaerodactylus_nicholsi,
		364 Sphaerodactylus_nigropunctatus,
		365 Sphaerodactylus_notatus,
		366 Sphaerodactylus_ocoae,
		367 Sphaerodactylus_oliveri,
		368 Sphaerodactylus_parvus,
		369 Sphaerodactylus_ramsdeni,
		370 Sphaerodactylus_richardi,
		371 Sphaerodactylus_richardsoni,
		372 Sphaerodactylus_roosevelti,
		373 Sphaerodactylus_sabanus,
		374 Sphaerodactylus_schwartzi,
		375 Sphaerodactylus_semasiops,
		376 Sphaerodactylus_shrevei,
		377 Sphaerodactylus_sputator,
		378 Sphaerodactylus_thompsoni,
		379 Sphaerodactylus_torrei,
		380 Sphaerodactylus_vincenti,
		381 Stenodactylus_doriae,
		382 Stenodactylus_petrii,
		383 Strophurus_ciliaris,
		384 Strophurus_conspicillatus,
		385 Strophurus_galeatus,
		386 Strophurus_krisalys,
		387 Strophurus_pulcher,
		388 Strophurus_stenodactylus,
		389 Strophurus_wellingtonae,
		390 Strophurus_williamsi,
		391 Tarentola_americana,
		392 Tarentola_angustimentalis,
		393 Tarentola_annularis,
		394 Tarentola_boehmei,
		395 Tarentola_boettgeri,
		396 Tarentola_caboverdianus,
		397 Tarentola_chazaliae,
		398 Tarentola_darwini,
		399 Tarentola_delalandii,
		400 Tarentola_deserti,
		401 Tarentola_ephippiata,
		402 Tarentola_gigas,
		403 Tarentola_gomerensis,
		404 Tarentola_mauritanica,
		405 Tarentola_rudis,
		406 Teratolepis_fasciata,
		407 Teratoscincus_microlepis,
		408 Teratoscincus_przewalskii,
		409 Teratoscincus_roborowskii,
		410 Teratoscincus_scincus,
		411 Teratoscincus_toksunisis,
		412 Thecadactylus_rapicauda,
		413 Thecadactylus_solimoensis,
		414 Tropiocolotes_steudneri,
		415 Uroplatus_alluaudi,
		416 Uroplatus_ebenaui,
		417 Uroplatus_fimbriatus,
		418 Uroplatus_giganteus,
		419 Uroplatus_guentheri,
		420 Uroplatus_henkeli,
		421 Uroplatus_lineatus,
		422 Uroplatus_malahelo,
		423 Uroplatus_phantasticus,
		424 Uroplatus_pietschmanni,
		425 Uroplatus_sikorae
		;
tree PAUP_1 = [&U] (1,((2,3,(4,(26,48)95.699997)93.699997,5,((6,(7,(10,12)51.000000,(13,14)89.000000)97.000000,((8,15)65.000000,(9,11)100.000000)64.000000)97.000000,((57,73)99.000000,((58,72)61.000000,70)99.000000,((((59,63)99.000000,69)99.000000,((61,62)63.000000,65,71)56.000000)76.000000,((64,68)87.000000,67)95.000000)56.000000,(60,66)75.000000)90.000000,(184,185)100.000000,213,314,((321,322)86…
End;
