# Supplementary material for: Rapid progress on the vertebrate tree of life
Source: BMC Biol. 2010 Mar 8;8:19. doi: 10.1186/1741-7007-8-19 (PMC2842240; doi:10.1186/1741-7007-8-19)
Supplement: Additional file 3 — Phylogenies for 100 vertebrate clades A zip file containing the majority rule bootstrap consensus phylogenies for each of the clades that we analysed. These require freely available tree viewing software, such as FigTree or TreeView. [file 1741-7007-8-19-S3.ZIP › Supplementary_tree_files/Gobiidae.con.tre]

#NEXUS
Begin trees; [Treefile saved Sun Nov 16 08:07:30 2008]
	Translate
		1 Aboma_etheostoma,
		2 Acanthogobius_flavimanus,
		3 Acentrogobius_caninus,
		4 Amblyeleotris_guttata,
		5 Amblyeleotris_wheeleri,
		6 Amblygobius_nocturnus,
		7 Amblygobius_phalaena,
		8 Aphia_minuta,
		9 Apollonia_fluviatilis,
		10 Apollonia_melanostoma,
		11 Aruma_histrio,
		12 Asterropteryx_semipunctata,
		13 Awaous_guamensis,
		14 Barbulifer_ceuthoecus,
		15 Bathygobius_cocosensis,
		16 Bathygobius_curacao,
		17 Bathygobius_soporator,
		18 Boleophthalmus_pectinirostris,
		19 Bollmannia_boqueronensis,
		20 Bollmannia_chlamydes,
		21 Bollmannia_communis,
		22 Bollmannia_marginalis,
		23 Brachygobius_doriae,
		24 Brachygobius_kabiliensis,
		25 Brachygobius_xanthomelas,
		26 Buenia_affinis,
		27 Cabillus_tongarevae,
		28 Callogobius_sclateri,
		29 Chaenogobius_annularis,
		30 Chriolepis_zebra,
		31 Clariger_cosmurus,
		32 Clevelandia_ios,
		33 Coryphopterus_bol,
		34 Coryphopterus_dicrus,
		35 Coryphopterus_hyalinus,
		36 Coryphopterus_kuna,
		37 Coryphopterus_nicholsi,
		38 Coryphopterus_personatus,
		39 Coryphopterus_punctipectophorus,
		40 Cotylopus_acutipinnis,
		41 Crystallogobius_linearis,
		42 Ctenogobiops_feroculus,
		43 Ctenogobius_saepepallens,
		44 Ctenogobius_sagittula,
		45 Ctenogobius_shufeldti,
		46 Deltentosteus_quadrimaculatus,
		47 Economidichthys_pygmaeus,
		48 Elacatinus_atronasus,
		49 Elacatinus_chancei,
		50 Elacatinus_digueti,
		51 Elacatinus_dilepis,
		52 Elacatinus_evelynae,
		53 Elacatinus_figaro,
		54 Elacatinus_gemmatus,
		55 Elacatinus_genie,
		56 Elacatinus_horsti,
		57 Elacatinus_illecebrosus,
		58 Elacatinus_inornatus,
		59 Elacatinus_janssi,
		60 Elacatinus_limbaughi,
		61 Elacatinus_lori,
		62 Elacatinus_louisae,
		63 Elacatinus_macrodon,
		64 Elacatinus_multifasciatus,
		65 Elacatinus_nesiotes,
		66 Elacatinus_oceanops,
		67 Elacatinus_pallens,
		68 Elacatinus_prochilos,
		69 Elacatinus_puncticulatus,
		70 Elacatinus_punticulatus,
		71 Elacatinus_randalli,
		72 Elacatinus_saucrus,
		73 Elacatinus_xanthiprora,
		74 Elacatinus_xanthriprora,
		75 Enypnias_aceras,
		76 Enypnias_seminudus,
		77 Eucyclogobius_newberryi,
		78 Eugnathogobius_oligactis,
		79 Eutaeniichthys_gilli,
		80 Evermannichthys_metzelaari,
		81 Eviota_afelei,
		82 Evorthodus_minutus,
		83 Exyrias_puntang,
		84 Favonigobius_gymnauchen,
		85 Favonigobius_lateralis,
		86 Fusigobius_neophytus,
		87 Fusigobius_signipinnis,
		88 Gillichthys_mirabilis,
		89 Gillichthys_seta,
		90 Ginsburgellus_novemlineatus,
		91 Glossogobius_aureus,
		92 Glossogobius_celebius,
		93 Glossogobius_giurus,
		94 Gnatholepis_anjerensis,
		95 Gnatholepis_cauerensis,
		96 Gnatholepis_davaoensis,
		97 Gnatholepis_knighti,
		98 Gnatholepis_scapulostigma,
		99 Gnatholepis_thompsoni,
		100 Gobiodon_acicularis,
		101 Gobiodon_axillaris,
		102 Gobiodon_brochus,
		103 Gobiodon_ceramensis,
		104 Gobiodon_citrinus,
		105 Gobiodon_erythrospilus,
		106 Gobiodon_histrio,
		107 Gobiodon_okinawae,
		108 Gobiodon_quinquestrigatus,
		109 Gobiodon_rivulatus,
		110 Gobiodon_unicolor,
		111 Gobiopterus_brachypterus,
		112 Gobiopterus_semivestita,
		113 Gobiosoma_bosc,
		114 Gobiosoma_chiquita,
		115 Gobiosoma_ginsburgi,
		116 Gobiosoma_hildebrandi,
		117 Gobiosoma_homochroma,
		118 Gobiosoma_nudum,
		119 Gobiosoma_paradoxum,
		120 Gobiosoma_robustum,
		121 Gobiosoma_spilotum,
		122 Gobius_auratus,
		123 Gobius_bucchichi,
		124 Gobius_cobitis,
		125 Gobius_cruentatus,
		126 Gobius_niger,
		127 Gobius_paganellus,
		128 Gobius_xanthocephalus,
		129 Gobiusculus_flavescens,
		130 Gobulus_birdsongi,
		131 Gymnogobius_breunigii,
		132 Gymnogobius_castaneus,
		133 Gymnogobius_heptacanthus,
		134 Gymnogobius_isaza,
		135 Gymnogobius_macrognathos,
		136 Gymnogobius_opperiens,
		137 Gymnogobius_petschiliensis,
		138 Gymnogobius_taranetzi,
		139 Gymnogobius_uchidai,
		140 Gymnogobius_urotaenia,
		141 Ilypnus_gilberti,
		142 Knipowitschia_panizzae,
		143 Knipowitschia_punctatissima,
		144 Lentipes_concolor,
		145 Lepidogobius_lepidus,
		146 Lesueurigobius_friesii,
		147 Lesueurigobius_suerii,
		148 Lethops_connectens,
		149 Lophogobius_cyprinoides,
		150 Luciogobius_elongatus,
		151 Luciogobius_grandis,
		152 Luciogobius_guttatus,
		153 Luciogobius_pallidus,
		154 Lythrypnus_dalli,
		155 Lythrypnus_zebra,
		156 Mesogobius_batrachocephalus,
		157 Microgobius_brevispinis,
		158 Microgobius_carri,
		159 Microgobius_emblematicus,
		160 Microgobius_erectus,
		161 Microgobius_gulosus,
		162 Microgobius_microlepis,
		163 Microgobius_thalassinus,
		164 Mugilogobius_abei,
		165 Mugilogobius_chulae,
		166 Mugilogobius_parvus,
		167 Mugilogobius_rivulus,
		168 Neogobius_cephalarges,
		169 Neogobius_gymnotrachelus,
		170 Neogobius_kessleri,
		171 Neogobius_ratan,
		172 Neogobius_syrman,
		173 Nes_longus,
		174 Odontamblyopus_rubicundus,
		175 Oligolepis_acutipennis,
		176 Oxyurichthys_petersi,
		177 Padogobius_martensii,
		178 Padogobius_nigricans,
		179 Pandaka_lidwilli,
		180 Pandaka_trimaculata,
		181 Paragobiodon_echinocephalus,
		182 Paragobiodon_xanthosomus,
		183 Periophthalmus_argentilineatus,
		184 Periophthalmus_barbarus,
		185 Periophthalmus_magnuspinnatus,
		186 Periophthalmus_modestus,
		187 Pomatoschistus_canestrinii,
		188 Pomatoschistus_knerii,
		189 Pomatoschistus_lozanoi,
		190 Pomatoschistus_marmoratus,
		191 Pomatoschistus_microps,
		192 Pomatoschistus_minutus,
		193 Pomatoschistus_norvegicus,
		194 Pomatoschistus_pictus,
		195 Pomatoschistus_quagga,
		196 Priolepis_cincta,
		197 Priolepis_eugenius,
		198 Proterorhinus_marmoratus,
		199 Proterorhinus_semilunaris,
		200 Pseudaphya_ferreri,
		201 Pseudapocryptes_elongatus,
		202 Pseudogobius_olorum,
		203 Psilotris_batrachodes,
		204 Redigobius_bikolanus,
		205 Rhinogobius_candidianus,
		206 Rhinogobius_gigas,
		207 Rhinogobius_giurinus,
		208 Rhinogobius_linbianensis,
		209 Rhinogobius_maculafasciatus,
		210 Rhinogobius_rubromaculatus,
		211 Risor_ruber,
		212 Scartelaos_histophorus,
		213 Sicyopterus_aiensis,
		214 Sicyopterus_franouxi,
		215 Sicyopterus_lagocephalus,
		216 Sicyopterus_longifilis,
		217 Sicyopterus_marquesensis,
		218 Sicyopterus_pugnans,
		219 Sicyopterus_rapa,
		220 Sicyopterus_stimpsoni,
		221 Stenogobius_hawaiiensis,
		222 Stiphodon_elegans,
		223 Stiphodon_ornatus,
		224 Taenioides_limicola,
		225 Tigrigobius_dilepis,
		226 Tigrigobius_gemmatum,
		227 Tigrigobius_limbaughi,
		228 Tigrigobius_multifasciatum,
		229 Tigrigobius_pallens,
		230 Tigrigobius_saucra,
		231 Tridentiger_barbatus,
		232 Tridentiger_bifasciatus,
		233 Tridentiger_brevispinis,
		234 Tridentiger_kuroiwae,
		235 Tridentiger_nudicervicus,
		236 Tridentiger_obscurus,
		237 Tridentiger_radiatus,
		238 Tridentiger_trigonocephalus,
		239 Typhlogobius_californiensis,
		240 Valenciennea_strigata,
		241 Vanneaugobius_canariensis,
		242 Vanneaugobius_pruvoti,
		243 Zebrus_zebrus,
		244 Zosterisessor_ophiocephalus
		;
tree PAUP_1 = [&U] (1,2,3,4,5,6,7,(8,(146,147)93.800003)94.699997,(9,10)51.000000,(11,14)70.699997,12,13,(15,16)68.000000,17,(18,224)61.000000,(19,((20,21)73.000000,22)96.800003)90.599998,((23,24,25)82.599998,(179,180)86.400002)52.799999,26,27,28,29,((30,203)71.300003,130)74.000000,(31,(150,(152,153)78.000000)77.900002,151)74.000000,32,33,(34,39)96.000000,(35,38)97.000000,36,37,40,41,42,43,(44,45…
End;
