# Supplementary material for: Rapid progress on the vertebrate tree of life
Source: BMC Biol. 2010 Mar 8;8:19. doi: 10.1186/1741-7007-8-19 (PMC2842240; doi:10.1186/1741-7007-8-19)
Supplement: Additional file 3 — Phylogenies for 100 vertebrate clades A zip file containing the majority rule bootstrap consensus phylogenies for each of the clades that we analysed. These require freely available tree viewing software, such as FigTree or TreeView. [file 1741-7007-8-19-S3.ZIP › Supplementary_tree_files/Gruiformes.con.tre]

#NEXUS
Begin trees; [Treefile saved Fri Oct 17 11:24:57 2008]
	Translate
		1 Afrotis_afra,
		2 Afrotis_afraoides,
		3 Aramus_guarauna,
		4 Ardeotis_arabs,
		5 Ardeotis_kori,
		6 Balearica_pavonina,
		7 Cariama_cristata,
		8 Chlamydotis_undulata,
		9 Coturnicops_noveboracensis,
		10 Eupodotis_humilis,
		11 Eupodotis_rueppellii,
		12 Eupodotis_ruficrista,
		13 Eupodotis_senegalensis,
		14 Eurypyga_helias,
		15 Fulica_americana,
		16 Fulica_atra,
		17 Fulica_chathamensis,
		18 Fulica_cristata,
		19 Gallinula_chloropus,
		20 Gallinula_nesiotis,
		21 Gallirallus_australis,
		22 Gallirallus_dieffenbachii,
		23 Gallirallus_modestus,
		24 Gallirallus_owstoni,
		25 Gallirallus_philippensis,
		26 Gallirallus_sylvestris,
		27 Grus_americana,
		28 Grus_antigone,
		29 Grus_canadensis,
		30 Grus_carunculatus,
		31 Grus_grus,
		32 Grus_japonensis,
		33 Grus_leucogeranus,
		34 Grus_monacha,
		35 Grus_nigricollis,
		36 Grus_paradisea,
		37 Grus_rubicunda,
		38 Grus_vipio,
		39 Grus_virgo,
		40 Heliornis_fulica,
		41 Himantornis_haematopus,
		42 Laterallus_albigularis,
		43 Laterallus_melanophaius,
		44 Lophotis_ruficrista,
		45 Megacrex_inepta,
		46 Mesitornis_unicolor,
		47 Monias_benschi,
		48 Neotis_heuglinii,
		49 Otis_tarda,
		50 Podica_senegalensis,
		51 Porphyrio_mantelli,
		52 Porphyrio_martinicus,
		53 Porphyrio_melanotus,
		54 Porphyrio_porphyrio,
		55 Porzana_carolina,
		56 Porzana_pusilla,
		57 Porzana_tabuensis,
		58 Psophia_crepitans,
		59 Psophia_leucoptera,
		60 Psophia_viridis,
		61 Rallus_aquaticus,
		62 Rallus_elegans,
		63 Rallus_limicola,
		64 Rallus_longirostris,
		65 Rallus_philippiensis,
		66 Rhynochetos_jubatus,
		67 Sarothrura_elegans,
		68 Tetrax_tetrax
		;
tree PAUP_1 = [&U] (1,2,((((((3,(6,((((((27,31)76.800003,(34,35)91.900002)100.000000,32)97.000000,(28,(37,38)88.000000)99.000000,(30,(36,39)100.000000)73.900002)70.000000,33)100.000000,29)99.000000)100.000000)100.000000,(18,(58,(59,60)58.299999)98.099998)79.199997)87.900002,(7,(14,66)100.000000)99.000000,(9,43)63.200001,(((15,(19,20)100.000000)100.000000,55)98.300003,((25,((62,64)86.099998,63)69.…
End;
