# Supplementary material for: Rapid progress on the vertebrate tree of life
Source: BMC Biol. 2010 Mar 8;8:19. doi: 10.1186/1741-7007-8-19 (PMC2842240; doi:10.1186/1741-7007-8-19)
Supplement: Additional file 3 — Phylogenies for 100 vertebrate clades A zip file containing the majority rule bootstrap consensus phylogenies for each of the clades that we analysed. These require freely available tree viewing software, such as FigTree or TreeView. [file 1741-7007-8-19-S3.ZIP › Supplementary_tree_files/Gymnophiona.con.tre]

#NEXUS 

Begin trees;  [Treefile saved Fri Oct 17 09:06:49 2008]


	Translate
		1 Boulengerula_boulengeri,
		2 Boulengerula_taitanus,
		3 Boulengerula_uluguruensis,
		4 Caecilia_tentaculata,
		5 Caecilia_volcani,
		6 Caudacaecilia_asplenia,
		7 Chthonerpeton_indistinctum,
		8 Dermophis_mexicanus,
		9 Dermophis_oaxacae,
		10 Dermophis_parviceps,
		11 Epicrionops_marmoratus,
		12 Gegeneophis_ramaswamii,
		13 Gegeneophis_seshachari,
		14 Geotrypetes_seraphini,
		15 Gymnopis_multiplicata,
		16 Herpele_squalostoma,
		17 Hypogeophis_rostratus,
		18 Ichthyophis_bannanicus,
		19 Ichthyophis_bombayensis,
		20 Ichthyophis_glutinosus,
		21 Ichthyophis_orthoplicatus,
		22 Ichthyophis_tricolor,
		23 Luetkenotyphlus_brasiliensis,
		24 Oscaecilia_ochrocephala,
		25 Praslinia_cooperi,
		26 Rhinatrema_bivittatum,
		27 Schistometopum_gregorii,
		28 Schistometopum_thomense,
		29 Scolecomorphus_uluguruensis,
		30 Scolecomorphus_vittatus,
		31 Siphonops_annulatus,
		32 Siphonops_paulensis,
		33 Typhlonectes_natans,
		34 Uraeotyphlus_narayani
		;
tree PAUP_1 = [&U] (1,((2,3)100.000000,(((((4,(5,24)70.599998)91.833336,33)54.166668,7)100.000000,(((((((8,9)76.500000,15)77.833336,10)92.000000,(27,28)94.000000)89.000000,14)84.500000,(23,(31,32)100.000000)96.800003)93.000000,((12,13)90.000000,(17,25)77.966667)95.000000)85.599998,(29,30)100.000000)56.000000,(((((6,18)60.466667,22)87.333336,(20,21)100.000000)100.000000,(19,34)52.599998)93.000000,(11,26)58.500000)86.666664)68.500000)74.666664,16)0;
End;
