# Supplementary material for: Rapid progress on the vertebrate tree of life
Source: BMC Biol. 2010 Mar 8;8:19. doi: 10.1186/1741-7007-8-19 (PMC2842240; doi:10.1186/1741-7007-8-19)
Supplement: Additional file 3 — Phylogenies for 100 vertebrate clades A zip file containing the majority rule bootstrap consensus phylogenies for each of the clades that we analysed. These require freely available tree viewing software, such as FigTree or TreeView. [file 1741-7007-8-19-S3.ZIP › Supplementary_tree_files/Gymnotiformes.con.tre]

#NEXUS 

Begin trees;  [Treefile saved Fri Oct  3 15:32:07 2008]


	Translate
		1 Apteronotus_albifrons,
		2 Apteronotus_hasemani,
		3 Apteronotus_leptorhynchus,
		4 Archolaemus_blax,
		5 Brachyhypopomus_pinnicaudatus,
		6 Eigenmannia_humboldtii,
		7 Electrophorus_electricus,
		8 Hypopygus_lepturus,
		9 Microsternarchus_bilineatus,
		10 Orthosternarchus_tamandua,
		11 Rhabdolichops_eastwardi,
		12 Steatogenys_elegans,
		13 Sternarchorhamphus_muelleri,
		14 Sternopygus_macrurus
		;
tree PAUP_1 = [&U] (1,2,(3,(((((4,6)99.000000,11)100.000000,(5,9)100.000000,(8,12)100.000000,14)82.099998,7)100.000000,(10,13)100.000000)74.099998)77.666664)0;
End;
