# Supplementary material for: Rapid progress on the vertebrate tree of life
Source: BMC Biol. 2010 Mar 8;8:19. doi: 10.1186/1741-7007-8-19 (PMC2842240; doi:10.1186/1741-7007-8-19)
Supplement: Additional file 3 — Phylogenies for 100 vertebrate clades A zip file containing the majority rule bootstrap consensus phylogenies for each of the clades that we analysed. These require freely available tree viewing software, such as FigTree or TreeView. [file 1741-7007-8-19-S3.ZIP › Supplementary_tree_files/Hylidae.con.tre]

#NEXUS
Begin trees; [Treefile saved Tue Oct 28 08:41:04 2008]
	Translate
		1 Acris_crepitans,
		2 Acris_gryllus,
		3 Agalychnis_annae,
		4 Agalychnis_callidryas,
		5 Agalychnis_litodryas,
		6 Agalychnis_moreletii,
		7 Agalychnis_saltator,
		8 Agalychnis_spurrelli,
		9 Anotheca_spinosa,
		10 Aparasphenodon_brunoi,
		11 Aplastodiscus_albofrenatus,
		12 Aplastodiscus_albosignatus,
		13 Aplastodiscus_arildae,
		14 Aplastodiscus_callipygius,
		15 Aplastodiscus_cavicola,
		16 Aplastodiscus_cochranae,
		17 Aplastodiscus_eugenioi,
		18 Aplastodiscus_leucopygius,
		19 Aplastodiscus_perviridis,
		20 Aplastodiscus_weygoldti,
		21 Argenteohyla_siemersi,
		22 Bokermannohyla_astartea,
		23 Bokermannohyla_circumdata,
		24 Bokermannohyla_hylax,
		25 Bokermannohyla_martinsi,
		26 Bromeliohyla_bromeliacia,
		27 Charadrahyla_nephila,
		28 Charadrahyla_taeniopus,
		29 Corythomantis_greeningi,
		30 Cruziohyla_calcarifer,
		31 Cryptobatrachus_boulengeri,
		32 Cyclorana_alboguttata,
		33 Cyclorana_australis,
		34 Cyclorana_brevipes,
		35 Cyclorana_longipes,
		36 Cyclorana_manya,
		37 Dendropsophus_allenorum,
		38 Dendropsophus_anceps,
		39 Dendropsophus_berthalutzae,
		40 Dendropsophus_bifurcus,
		41 Dendropsophus_bipunctatus,
		42 Dendropsophus_brevifrons,
		43 Dendropsophus_carnifex,
		44 Dendropsophus_ebraccatus,
		45 Dendropsophus_elegans,
		46 Dendropsophus_giesleri,
		47 Dendropsophus_labialis,
		48 Dendropsophus_leucophyllatus,
		49 Dendropsophus_marmoratus,
		50 Dendropsophus_microcephalus,
		51 Dendropsophus_minusculus,
		52 Dendropsophus_minutus,
		53 Dendropsophus_miyatai,
		54 Dendropsophus_nanus,
		55 Dendropsophus_parviceps,
		56 Dendropsophus_pelidna,
		57 Dendropsophus_rhodopeplus,
		58 Dendropsophus_riveroi,
		59 Dendropsophus_robertmertensi,
		60 Dendropsophus_rubicundulus,
		61 Dendropsophus_sanborni,
		62 Dendropsophus_sarayacuensis,
		63 Dendropsophus_sartori,
		64 Dendropsophus_schubarti,
		65 Dendropsophus_seniculus,
		66 Dendropsophus_triangulum,
		67 Dendropsophus_walfordi,
		68 Duellmanohyla_rufioculis,
		69 Duellmanohyla_soralia,
		70 Duellmanohyla_uranochroa,
		71 Ecnomiohyla_miliaria,
		72 Ecnomiohyla_minera,
		73 Ecnomiohyla_miotympanum,
		74 Exerodonta_abdivita,
		75 Exerodonta_chimalapa,
		76 Exerodonta_melanomma,
		77 Exerodonta_perkinsi,
		78 Exerodonta_smaragdina,
		79 Exerodonta_sumichrasti,
		80 Exerodonta_xera,
		81 Flectonotus_fitzgeraldi,
		82 Flectonotus_pygmaeus,
		83 Gastrotheca_argenteovirens,
		84 Gastrotheca_atympana,
		85 Gastrotheca_aureomaculata,
		86 Gastrotheca_christiani,
		87 Gastrotheca_chrysosticta,
		88 Gastrotheca_cornuta,
		89 Gastrotheca_dendronastes,
		90 Gastrotheca_dunni,
		91 Gastrotheca_excubitor,
		92 Gastrotheca_fissipes,
		93 Gastrotheca_galeata,
		94 Gastrotheca_gracilis,
		95 Gastrotheca_griswoldi,
		96 Gastrotheca_guentheri,
		97 Gastrotheca_helenae,
		98 Gastrotheca_litonedis,
		99 Gastrotheca_longipes,
		100 Gastrotheca_marsupiata,
		101 Gastrotheca_nicefori,
		102 Gastrotheca_ochoai,
		103 Gastrotheca_orophylax,
		104 Gastrotheca_ovifera,
		105 Gastrotheca_peruana,
		106 Gastrotheca_plumbea,
		107 Gastrotheca_pseustes,
		108 Gastrotheca_psychrophila,
		109 Gastrotheca_riobambae,
		110 Gastrotheca_ruizi,
		111 Gastrotheca_stictopleura,
		112 Gastrotheca_trachyceps,
		113 Gastrotheca_walkeri,
		114 Gastrotheca_weinlandii,
		115 Gastrotheca_zeugocystis,
		116 Hemiphractus_bubalus,
		117 Hemiphractus_helioi,
		118 Hemiphractus_proboscideus,
		119 Hemiphractus_scutatus,
		120 Hyla_alboguttata,
		121 Hyla_andersonii,
		122 Hyla_annectans,
		123 Hyla_arborea,
		124 Hyla_arenicolor,
		125 Hyla_avivoca,
		126 Hyla_chinensis,
		127 Hyla_chrysoscelis,
		128 Hyla_cinerea,
		129 Hyla_euphorbiacea,
		130 Hyla_eximia,
		131 Hyla_femoralis,
		132 Hyla_gratiosa,
		133 Hyla_japonica,
		134 Hyla_meridionalis,
		135 Hyla_plicata,
		136 Hyla_savignyi,
		137 Hyla_simplex,
		138 Hyla_squirella,
		139 Hyla_suweonensis,
		140 Hyla_versicolor,
		141 Hyla_walkeri,
		142 Hyla_wrightorum,
		143 Hylomantis_granulosa,
		144 Hylomantis_lemur,
		145 Hyloscirtus_armatus,
		146 Hyloscirtus_charazani,
		147 Hyloscirtus_colymba,
		148 Hyloscirtus_lascinius,
		149 Hyloscirtus_lindae,
		150 Hyloscirtus_pacha,
		151 Hyloscirtus_palmeri,
		152 Hyloscirtus_pantostictus,
		153 Hyloscirtus_phyllognathus,
		154 Hyloscirtus_tapichalaca,
		155 Hypsiboas_albomarginatus,
		156 Hypsiboas_albopunctatus,
		157 Hypsiboas_andinus,
		158 Hypsiboas_balzani,
		159 Hypsiboas_benitezi,
		160 Hypsiboas_bischoffi,
		161 Hypsiboas_boans,
		162 Hypsiboas_caingua,
		163 Hypsiboas_calcaratus,
		164 Hypsiboas_cordobae,
		165 Hypsiboas_crepitans,
		166 Hypsiboas_dentei,
		167 Hypsiboas_ericae,
		168 Hypsiboas_faber,
		169 Hypsiboas_fasciatus,
		170 Hypsiboas_geographicus,
		171 Hypsiboas_granosus,
		172 Hypsiboas_guentheri,
		173 Hypsiboas_heilprini,
		174 Hypsiboas_joaquini,
		175 Hypsiboas_lanciformis,
		176 Hypsiboas_latistriatus,
		177 Hypsiboas_lemai,
		178 Hypsiboas_leptolineatus,
		179 Hypsiboas_lundii,
		180 Hypsiboas_marginatus,
		181 Hypsiboas_marianitae,
		182 Hypsiboas_microderma,
		183 Hypsiboas_multifasciatus,
		184 Hypsiboas_nympha,
		185 Hypsiboas_ornatissimus,
		186 Hypsiboas_pardalis,
		187 Hypsiboas_pellucens,
		188 Hypsiboas_picturatus,
		189 Hypsiboas_polytaenius,
		190 Hypsiboas_prasinus,
		191 Hypsiboas_pulchellus,
		192 Hypsiboas_punctatus,
		193 Hypsiboas_raniceps,
		194 Hypsiboas_riojanus,
		195 Hypsiboas_roraima,
		196 Hypsiboas_rufitelus,
		197 Hypsiboas_semiguttatus,
		198 Hypsiboas_semilineatus,
		199 Hypsiboas_sibleszi,
		200 Isthmohyla_lancasteri,
		201 Isthmohyla_pseudopuma,
		202 Isthmohyla_rivularis,
		203 Isthmohyla_tica,
		204 Isthmohyla_zeteki,
		205 Itapotihyla_langsdorffii,
		206 Litoria_arfakiana,
		207 Litoria_aurea,
		208 Litoria_bicolor,
		209 Litoria_caerulea,
		210 Litoria_chloris,
		211 Litoria_coplandi,
		212 Litoria_dahlii,
		213 Litoria_eucnemis,
		214 Litoria_fallax,
		215 Litoria_freycineti,
		216 Litoria_genimaculata,
		217 Litoria_gilleni,
		218 Litoria_gracilenta,
		219 Litoria_inermis,
		220 Litoria_infrafrenata,
		221 Litoria_lesueurii,
		222 Litoria_maini,
		223 Litoria_meiriana,
		224 Litoria_nannotis,
		225 Litoria_nasuta,
		226 Litoria_pallida,
		227 Litoria_peronii,
		228 Litoria_rothii,
		229 Litoria_rubella,
		230 Litoria_splendida,
		231 Litoria_subglandulosa,
		232 Litoria_tornieri,
		233 Litoria_watjulumensis,
		234 Litoria_xanthomera,
		235 Lysapsus_caraya,
		236 Lysapsus_laevis,
		237 Lysapsus_limellum,
		238 Megastomatohyla_mixe,
		239 Myersiohyla_inparquesi,
		240 Myersiohyla_kanaima,
		241 Nyctimantis_rugiceps,
		242 Nyctimystes_cheesmanae,
		243 Nyctimystes_dayi,
		244 Nyctimystes_foricula,
		245 Nyctimystes_kubori,
		246 Nyctimystes_narinosus,
		247 Nyctimystes_papua,
		248 Nyctimystes_pulcher,
		249 Osteocephalus_buckleyi,
		250 Osteocephalus_cabrerai,
		251 Osteocephalus_leprieurii,
		252 Osteocephalus_mutabor,
		253 Osteocephalus_oophagus,
		254 Osteocephalus_planiceps,
		255 Osteocephalus_taurinus,
		256 Osteocephalus_verruciger,
		257 Osteopilus_brunneus,
		258 Osteopilus_crucialis,
		259 Osteopilus_dominicensis,
		260 Osteopilus_marianae,
		261 Osteopilus_pulchrilineatus,
		262 Osteopilus_septentrionalis,
		263 Osteopilus_vastus,
		264 Osteopilus_wilderi,
		265 Pachymedusa_dacnicolor,
		266 Phasmahyla_cochranae,
		267 Phasmahyla_guttata,
		268 Phyllodytes_auratus,
		269 Phyllomedusa_atelopoides,
		270 Phyllomedusa_bicolor,
		271 Phyllomedusa_duellmani,
		272 Phyllomedusa_hypochondrialis,
		273 Phyllomedusa_palliata,
		274 Phyllomedusa_tarsius,
		275 Phyllomedusa_tetraploidea,
		276 Phyllomedusa_tomopterna,
		277 Phyllomedusa_vaillanti,
		278 Plectrohyla_ameibothalame,
		279 Plectrohyla_arborescandens,
		280 Plectrohyla_bistincta,
		281 Plectrohyla_calthula,
		282 Plectrohyla_chrysopleura,
		283 Plectrohyla_cyclada,
		284 Plectrohyla_glandulosa,
		285 Plectrohyla_guatemalensis,
		286 Plectrohyla_matudai,
		287 Plectrohyla_pentheter,
		288 Plectrohyla_siopela,
		289 Pseudacris_brachyphona,
		290 Pseudacris_brimleyi,
		291 Pseudacris_cadaverina,
		292 Pseudacris_clarkii,
		293 Pseudacris_crucifer,
		294 Pseudacris_feriarum,
		295 Pseudacris_illinoensis,
		296 Pseudacris_kalmi,
		297 Pseudacris_maculata,
		298 Pseudacris_nigrita,
		299 Pseudacris_ocularis,
		300 Pseudacris_ornata,
		301 Pseudacris_regilla,
		302 Pseudacris_streckeri,
		303 Pseudacris_triseriata,
		304 Pseudis_bolbodactyla,
		305 Pseudis_cardosoi,
		306 Pseudis_fusca,
		307 Pseudis_minuta,
		308 Pseudis_paradoxa,
		309 Pseudis_tocantins,
		310 Ptychohyla_dendrophasma,
		311 Ptychohyla_euthysanota,
		312 Ptychohyla_hypomykter,
		313 Ptychohyla_leonhardschultzei,
		314 Ptychohyla_salvadorensis,
		315 Ptychohyla_spinipollex,
		316 Ptychohyla_zophodes,
		317 Scarthyla_goinorum,
		318 Scarthyla_ostinodactyla,
		319 Scinax_acuminatus,
		320 Scinax_berthae,
		321 Scinax_boesemani,
		322 Scinax_boulengeri,
		323 Scinax_catharinae,
		324 Scinax_crospedospilus,
		325 Scinax_elaeochrous,
		326 Scinax_fuscovarius,
		327 Scinax_garbei,
		328 Scinax_jolyi,
		329 Scinax_nasicus,
		330 Scinax_nebulosus,
		331 Scinax_proboscideus,
		332 Scinax_rostratus,
		333 Scinax_ruber,
		334 Scinax_squalirostris,
		335 Scinax_staufferi,
		336 Scinax_uruguayus,
		337 Smilisca_baudinii,
		338 Smilisca_cyanosticta,
		339 Smilisca_fodiens,
		340 Smilisca_phaeota,
		341 Smilisca_puma,
		342 Smilisca_sila,
		343 Smilisca_sordida,
		344 Sphaenorhynchus_dorisae,
		345 Sphaenorhynchus_lacteus,
		346 Sphaenorhynchus_orophilus,
		347 Stefania_coxi,
		348 Stefania_evansi,
		349 Stefania_ginesi,
		350 Stefania_scalae,
		351 Stefania_schuberti,
		352 Tepuihyla_edelcae,
		353 Tlalocohyla_godmani,
		354 Tlalocohyla_loquax,
		355 Tlalocohyla_picta,
		356 Tlalocohyla_smithii,
		357 Trachycephalus_coriaceus,
		358 Trachycephalus_hadroceps,
		359 Trachycephalus_imitatrix,
		360 Trachycephalus_jordani,
		361 Trachycephalus_mesophaeus,
		362 Trachycephalus_nigromaculatus,
		363 Trachycephalus_resinifictrix,
		364 Trachycephalus_venulosus,
		365 Triprion_petasatus,
		366 Triprion_spatulata
		;
tree PAUP_1 = [&U] (1,2,((((((((((((3,6)95.000000,((5,8)100.000000,7)53.000000)85.000000,4)82.000000,265)88.000000,143)81.000000,(30,144)51.900002,(266,267)100.000000,((269,271,(272,273)88.000000,276)99.000000,((270,277)100.000000,(274,275)100.000000)100.000000)99.000000)98.000000,(((32,33,34,35,207,((209,217,230)94.300003,((210,234)99.400002,218)97.199997)64.099998,212,213,216,221,222,(224,243)8…
End;
