# Supplementary material for: Rapid progress on the vertebrate tree of life
Source: BMC Biol. 2010 Mar 8;8:19. doi: 10.1186/1741-7007-8-19 (PMC2842240; doi:10.1186/1741-7007-8-19)
Supplement: Additional file 3 — Phylogenies for 100 vertebrate clades A zip file containing the majority rule bootstrap consensus phylogenies for each of the clades that we analysed. These require freely available tree viewing software, such as FigTree or TreeView. [file 1741-7007-8-19-S3.ZIP › Supplementary_tree_files/Hystricognathi.con.tre]

#NEXUS
Begin trees; [Treefile saved Fri Oct 24 07:35:00 2008]
	Translate
		1 Abrocoma_bennettii,
		2 Abrocoma_cinerea,
		3 Aconaemys_fuscus,
		4 Aconaemys_porteri,
		5 Aconaemys_sagei,
		6 Agouti_paca,
		7 Agouti_taczanowskii,
		8 Atherurus_africanus,
		9 Atherurus_macrourus,
		10 Bathyergus_janetta,
		11 Bathyergus_suillus,
		12 Cavia_aperea,
		13 Cavia_guianae,
		14 Cavia_magna,
		15 Cavia_tschudii,
		16 Chinchilla_brevicaudata,
		17 Chinchilla_lanigera,
		18 Clyomys_laticeps,
		19 Coendou_bicolor,
		20 Coendou_prehensilis,
		21 Cryptomys_anomalus,
		22 Cryptomys_anselli,
		23 Cryptomys_bocagei,
		24 Cryptomys_choma,
		25 Cryptomys_damarensis,
		26 Cryptomys_darlingi,
		27 Cryptomys_foxi,
		28 Cryptomys_holosericeus,
		29 Cryptomys_hottentotus,
		30 Cryptomys_kafuensis,
		31 Cryptomys_ochraceocinereus,
		32 Ctenomys_argentinus,
		33 Ctenomys_australis,
		34 Ctenomys_azarae,
		35 Ctenomys_bergi,
		36 Ctenomys_boliviensis,
		37 Ctenomys_bonettoi,
		38 Ctenomys_dorbignyi,
		39 Ctenomys_flamarioni,
		40 Ctenomys_frater,
		41 Ctenomys_fulvus,
		42 Ctenomys_goodfellowi,
		43 Ctenomys_juris,
		44 Ctenomys_latro,
		45 Ctenomys_lewisi,
		46 Ctenomys_mendocinus,
		47 Ctenomys_occultus,
		48 Ctenomys_opimus,
		49 Ctenomys_pearsoni,
		50 Ctenomys_perrensis,
		51 Ctenomys_pilarensis,
		52 Ctenomys_porteousi,
		53 Ctenomys_pundti,
		54 Ctenomys_rionegrensis,
		55 Ctenomys_roigi,
		56 Ctenomys_rosendopascuali,
		57 Ctenomys_talarum,
		58 Ctenomys_torquatus,
		59 Ctenomys_yolandae,
		60 Dactylomys_boliviensis,
		61 Dactylomys_dactylinus,
		62 Dactylomys_peruanus,
		63 Dasyprocta_fuliginosa,
		64 Dasyprocta_leporina,
		65 Dasyprocta_punctata,
		66 Dinomys_branickii,
		67 Dolichotis_patagonum,
		68 Dolichotis_salinicola,
		69 Echimys_chrysurus,
		70 Echimys_didelphoides,
		71 Echimys_macrurus,
		72 Erethizon_dorsatum,
		73 Euryzygomatomys_guiara,
		74 Euryzygomatomys_spinosus,
		75 Fukomys_amatus,
		76 Fukomys_mechowii,
		77 Fukomys_micklemi,
		78 Fukomys_whytei,
		79 Galea_musteloides,
		80 Galea_spixii,
		81 Georychus_capensis,
		82 Heliophobius_argenteocinereus,
		83 Heterocephalus_glaber,
		84 Hoplomys_gymnurus,
		85 Hydrochoerus_hydrochaeris,
		86 Hystrix_africaeaustralis,
		87 Hystrix_brachyurus,
		88 Hystrix_cristata,
		89 Hystrix_indica,
		90 Isothrix_barbarabrownae,
		91 Isothrix_bistriata,
		92 Isothrix_negrensis,
		93 Isothrix_orinoci,
		94 Isothrix_pagurus,
		95 Isothrix_sinnamariensis,
		96 Kannabateomys_amblyonyx,
		97 Kerodon_rupestris,
		98 Lagidium_peruanum,
		99 Lagidium_viscacia,
		100 Lagidium_wolffsohni,
		101 Lagostomus_maximus,
		102 Laonastes_aenigmamus,
		103 Lonchothrix_emiliae,
		104 Mesomys_hispidus,
		105 Mesomys_occultus,
		106 Mesomys_stimulax,
		107 Microcavia_australis,
		108 Microcavia_niata,
		109 Myocastor_coypus,
		110 Myoprocta_acouchy,
		111 Myoprocta_pratti,
		112 Nelomys_brasiliensis,
		113 Octodon_bridgesi,
		114 Octodon_degus,
		115 Octodon_lunatus,
		116 Octodontomys_gliroides,
		117 Octomys_mimax,
		118 Petromus_typicus,
		119 Phyllomys_blainvillii,
		120 Phyllomys_brasiliensis,
		121 Phyllomys_dasythrix,
		122 Phyllomys_lamarum,
		123 Phyllomys_lundi,
		124 Phyllomys_mantiqueirensis,
		125 Phyllomys_nigrispinus,
		126 Phyllomys_pattoni,
		127 Phyllomys_unicolor,
		128 Pipanacoctomys_aureus,
		129 Proechimys_amphichoricus,
		130 Proechimys_cuvieri,
		131 Proechimys_guyannensis,
		132 Proechimys_longicaudatus,
		133 Proechimys_oris,
		134 Proechimys_quadruplicatus,
		135 Proechimys_simonsi,
		136 Spalacopus_cyanus,
		137 Sphiggurus_insidiosus,
		138 Sphiggurus_melanura,
		139 Sphiggurus_villosus,
		140 Thrichomys_apereoides,
		141 Thrichomys_inermis,
		142 Thrichomys_pachyurus,
		143 Thryonomys_swinderianus,
		144 Trichys_fasciculata,
		145 Trinomys_albispinis,
		146 Trinomys_dimidiatus,
		147 Trinomys_eliasi,
		148 Trinomys_gratiosus,
		149 Trinomys_iheringi,
		150 Trinomys_paratus,
		151 Trinomys_setosus,
		152 Trinomys_yonenagae,
		153 Tympanoctomys_barrerae
		;
tree PAUP_1 = [&U] (1,2,((((((3,5)100.000000,4,136)75.300003,((113,115)100.000000,114)97.000000)99.099998,(116,(117,(128,153)100.000000)90.900002)77.000000)99.000000,((18,73,74)97.000000,(((((60,61)88.099998,62)99.000000,96)100.000000,(69,(70,71)100.000000,(((112,119)100.000000,(120,122)96.000000)98.000000,121,(123,125)79.099998,124,126,127)95.000000)95.000000,(90,((91,(92,93)100.000000)100.00000…
End;
