# Supplementary material for: Rapid progress on the vertebrate tree of life
Source: BMC Biol. 2010 Mar 8;8:19. doi: 10.1186/1741-7007-8-19 (PMC2842240; doi:10.1186/1741-7007-8-19)
Supplement: Additional file 3 — Phylogenies for 100 vertebrate clades A zip file containing the majority rule bootstrap consensus phylogenies for each of the clades that we analysed. These require freely available tree viewing software, such as FigTree or TreeView. [file 1741-7007-8-19-S3.ZIP › Supplementary_tree_files/Ictaluridae.con.tre]

#NEXUS 

Begin trees;  [Treefile saved Fri Oct 17 15:00:00 2008]


	Translate
		1 Ameiurus_brunneus,
		2 Ameiurus_catus,
		3 Ameiurus_melas,
		4 Ameiurus_natalis,
		5 Ameiurus_nebulosus,
		6 Ameiurus_platycephalus,
		7 Ameiurus_serracanthus,
		8 Ictalurus_furcatus,
		9 Ictalurus_lupus,
		10 Ictalurus_pricei,
		11 Ictalurus_punctatus,
		12 Noturus_albater,
		13 Noturus_baileyi,
		14 Noturus_crypticus,
		15 Noturus_elegans,
		16 Noturus_eleutherus,
		17 Noturus_flavater,
		18 Noturus_flavipinnis,
		19 Noturus_flavus,
		20 Noturus_funebris,
		21 Noturus_furiosus,
		22 Noturus_gilberti,
		23 Noturus_gladiator,
		24 Noturus_gyrinus,
		25 Noturus_hildebrandi,
		26 Noturus_insignis,
		27 Noturus_lachneri,
		28 Noturus_leptacanthus,
		29 Noturus_maydeni,
		30 Noturus_miurus,
		31 Noturus_munitus,
		32 Noturus_nocturnus,
		33 Noturus_phaeus,
		34 Noturus_placidus,
		35 Noturus_stanauli,
		36 Noturus_stigmosus,
		37 Noturus_taylori,
		38 Prietella_lundbergi,
		39 Prietella_phreatophila,
		40 Pylodictis_olivaris
		;
tree PAUP_1 = [&U] (1,(((2,6)65.116669,(4,(((8,((9,10)100.000000,11)98.500000)99.166664,(((12,29)100.000000,(((13,25)77.000000,(14,35)54.966667,15)100.000000,(30,37)77.400002)52.733334,(((16,(((23,36)100.000000,31)95.066666,34)100.000000)74.766670,17,21)99.333336,18)93.000000)91.000000,19,(20,28)100.000000,22,((24,27)100.000000,32)84.000000,26,33)100.000000,38,40)83.666664,39)100.000000)60.616665)100.000000,(3,5)99.500000)79.233330,7)0;
End;
