# Supplementary material for: Rapid progress on the vertebrate tree of life
Source: BMC Biol. 2010 Mar 8;8:19. doi: 10.1186/1741-7007-8-19 (PMC2842240; doi:10.1186/1741-7007-8-19)
Supplement: Additional file 3 — Phylogenies for 100 vertebrate clades A zip file containing the majority rule bootstrap consensus phylogenies for each of the clades that we analysed. These require freely available tree viewing software, such as FigTree or TreeView. [file 1741-7007-8-19-S3.ZIP › Supplementary_tree_files/Iguaninae.con.tre]

#NEXUS 

Begin trees;  [Treefile saved Fri Oct 17 12:44:32 2008]


	Translate
		1 Amblyrhynchus_cristatus,
		2 Brachylophus_fasciatus,
		3 Brachylophus_vitiensis,
		4 Conolophus_pallidus,
		5 Conolophus_subcristatus,
		6 Ctenosaura_acanthura,
		7 Ctenosaura_flavidorsalis,
		8 Ctenosaura_hemilopha,
		9 Ctenosaura_melanosterna,
		10 Ctenosaura_oaxacana,
		11 Ctenosaura_palearis,
		12 Ctenosaura_pectinata,
		13 Ctenosaura_quinquecarinata,
		14 Ctenosaura_similis,
		15 Cyclura_carinata,
		16 Cyclura_collei,
		17 Cyclura_cornuta,
		18 Cyclura_cychlura,
		19 Cyclura_nubila,
		20 Cyclura_pinguis,
		21 Cyclura_ricordi,
		22 Cyclura_rileyi,
		23 Dipsosaurus_dorsalis,
		24 Iguana_delicatissima,
		25 Iguana_iguana,
		26 Sauromalus_ater,
		27 Sauromalus_australis,
		28 Sauromalus_hispidus,
		29 Sauromalus_varius
		;
tree PAUP_1 = [&U] (1,(((2,3)99.000000,23)98.000000,(((15,21)100.000000,17)56.700001,(16,((18,19)81.333336,22)99.199997)81.199997)99.000000,(20,(24,25)63.799999)55.799999,((26,(28,29)94.433334)55.308334,27)92.133331)72.500000,(4,5)64.509521,(6,12)87.597618,(((7,11)75.783333,(10,13)79.966667)93.000000,9)73.933334,8,14)0;
End;
