# Supplementary material for: Rapid progress on the vertebrate tree of life
Source: BMC Biol. 2010 Mar 8;8:19. doi: 10.1186/1741-7007-8-19 (PMC2842240; doi:10.1186/1741-7007-8-19)
Supplement: Additional file 3 — Phylogenies for 100 vertebrate clades A zip file containing the majority rule bootstrap consensus phylogenies for each of the clades that we analysed. These require freely available tree viewing software, such as FigTree or TreeView. [file 1741-7007-8-19-S3.ZIP › Supplementary_tree_files/Lacertoidea.con.tre]

#NEXUS
Begin trees; [Treefile saved Sun Nov 9 09:21:08 2008]
	Translate
		1 Acanthodactylus_aureus,
		2 Acanthodactylus_bedriagae,
		3 Acanthodactylus_bedriagai,
		4 Acanthodactylus_blanci,
		5 Acanthodactylus_blandfordi,
		6 Acanthodactylus_boskianus,
		7 Acanthodactylus_busacki,
		8 Acanthodactylus_cantoris,
		9 Acanthodactylus_erythrurus,
		10 Acanthodactylus_gongrorhynchatus,
		11 Acanthodactylus_longipes,
		12 Acanthodactylus_maculatus,
		13 Acanthodactylus_masirae,
		14 Acanthodactylus_mechriguensis,
		15 Acanthodactylus_opheodurus,
		16 Acanthodactylus_orientalis,
		17 Acanthodactylus_pardalis,
		18 Acanthodactylus_schmidti,
		19 Acanthodactylus_scutellatus,
		20 Acanthodactylus_tristrami,
		21 Adolfus_jacksoni,
		22 Adolfus_vauereselli,
		23 Algyroides_fitzingeri,
		24 Algyroides_marchi,
		25 Algyroides_moreoticus,
		26 Algyroides_nigropunctatus,
		27 Archaeolacerta_monticola,
		28 Archaeolacerta_oxycephala,
		29 Australolacerta_australis,
		30 Darevskia_alpina,
		31 Darevskia_armeniaca,
		32 Darevskia_brauneri,
		33 Darevskia_caucasica,
		34 Darevskia_chlorogaster,
		35 Darevskia_clarkorum,
		36 Darevskia_daghestanica,
		37 Darevskia_dahli,
		38 Darevskia_derjugini,
		39 Darevskia_lindholmi,
		40 Darevskia_mixta,
		41 Darevskia_nairensis,
		42 Darevskia_parvula,
		43 Darevskia_portschinskii,
		44 Darevskia_praticola,
		45 Darevskia_raddei,
		46 Darevskia_rostombekovi,
		47 Darevskia_rudis,
		48 Darevskia_saxicola,
		49 Darevskia_unisexualis,
		50 Darevskia_valentini,
		51 Dinarolacerta_montenegrina,
		52 Dinarolacerta_mosorensis,
		53 Eremias_argus,
		54 Eremias_arguta,
		55 Eremias_brenchleyi,
		56 Eremias_grammica,
		57 Eremias_multiocellata,
		58 Eremias_pleskei,
		59 Eremias_przewalskii,
		60 Eremias_velox,
		61 Eremias_vermiculata,
		62 Gallotia_atlantica,
		63 Gallotia_caesaris,
		64 Gallotia_galloti,
		65 Gallotia_goliath,
		66 Gallotia_gomerana,
		67 Gallotia_intermedia,
		68 Gallotia_simonyi,
		69 Gallotia_stehlini,
		70 Heliobolus_lugubris,
		71 Heliobolus_spekii,
		72 Holaspis_laevis,
		73 Iberolacerta_aranica,
		74 Iberolacerta_aurelioi,
		75 Iberolacerta_bonnali,
		76 Iberolacerta_cyreni,
		77 Iberolacerta_galani,
		78 Iberolacerta_horvathi,
		79 Iberolacerta_martinezricai,
		80 Iberolacerta_monticola,
		81 Ichnotropis_capensis,
		82 Ichnotropis_squamulosa,
		83 Lacerta_agilis,
		84 Lacerta_andreanskyi,
		85 Lacerta_bedriagae,
		86 Lacerta_bendimahiensis,
		87 Lacerta_bilineata,
		88 Lacerta_brandti,
		89 Lacerta_cappadocica,
		90 Lacerta_cyanisparsa,
		91 Lacerta_danfordi,
		92 Lacerta_dugesii,
		93 Lacerta_fraasii,
		94 Lacerta_graeca,
		95 Lacerta_kulzeri,
		96 Lacerta_laevis,
		97 Lacerta_media,
		98 Lacerta_nairensis,
		99 Lacerta_oxicephala,
		100 Lacerta_pamphylica,
		101 Lacerta_perspicillata,
		102 Lacerta_sapphirina,
		103 Lacerta_schreiberi,
		104 Lacerta_strigata,
		105 Lacerta_tangitana,
		106 Lacerta_trilineata,
		107 Lacerta_uzzelli,
		108 Lacerta_viridis,
		109 Latastia_longicaudata,
		110 Lepidophyma_flavimaculatum,
		111 Lepidophyma_gaigeae,
		112 Lepidophyma_sylvaticum,
		113 Meroles_anchietae,
		114 Meroles_ctenodactylus,
		115 Meroles_cuneirostris,
		116 Meroles_knoxii,
		117 Meroles_micropholidotus,
		118 Meroles_reticulatus,
		119 Meroles_suborbitalis,
		120 Mesalina_adramitana,
		121 Mesalina_bahaeldini,
		122 Mesalina_balfouri,
		123 Mesalina_brevirostris,
		124 Mesalina_guttulata,
		125 Mesalina_olivieri,
		126 Mesalina_rubropunctata,
		127 Mesalina_simoni,
		128 Nucras_lalandii,
		129 Nucras_tessellata,
		130 Omanosaura_cyanura,
		131 Omanosaura_jayakari,
		132 Ophisops_elegans,
		133 Parvilacerta_parva,
		134 Pedioplanis_breviceps,
		135 Pedioplanis_burchelli,
		136 Pedioplanis_gaerdesi,
		137 Pedioplanis_husabensis,
		138 Pedioplanis_inornata,
		139 Pedioplanis_laticeps,
		140 Pedioplanis_lineoocellata,
		141 Pedioplanis_namaquensis,
		142 Pedioplanis_rubens,
		143 Pedioplanis_undata,
		144 Philochortus_spinalis,
		145 Podarcis_atrata,
		146 Podarcis_bocagei,
		147 Podarcis_carbonelli,
		148 Podarcis_dugesii,
		149 Podarcis_erhardii,
		150 Podarcis_filfolensis,
		151 Podarcis_gaigeae,
		152 Podarcis_hispanica,
		153 Podarcis_lilfordi,
		154 Podarcis_melisellensis,
		155 Podarcis_milensis,
		156 Podarcis_muralis,
		157 Podarcis_peloponnesiaca,
		158 Podarcis_pityusensis,
		159 Podarcis_raffonei,
		160 Podarcis_sicula,
		161 Podarcis_taurica,
		162 Podarcis_tiliguerta,
		163 Podarcis_vaucheri,
		164 Podarcis_wagleriana,
		165 Poromera_fordii,
		166 Psammodromus_algirus,
		167 Psammodromus_blanci,
		168 Psammodromus_hispanicus,
		169 Pseuderemias_smithii,
		170 Takydromus_amurensis,
		171 Takydromus_dorsalis,
		172 Takydromus_formosanus,
		173 Takydromus_hsuehshanensis,
		174 Takydromus_intermedius,
		175 Takydromus_kuehnei,
		176 Takydromus_sauteri,
		177 Takydromus_septentrionalis,
		178 Takydromus_sexlineatus,
		179 Takydromus_smaragdinus,
		180 Takydromus_stejnegeri,
		181 Takydromus_sylvaticus,
		182 Takydromus_tachydromoides,
		183 Takydromus_toyamai,
		184 Takydromus_wolteri,
		185 Teira_perspicillata,
		186 Timon_lepidus,
		187 Timon_pater,
		188 Timon_princeps,
		189 Tropidosaura_gularis,
		190 Xantusia_arizonae,
		191 Xantusia_bezyi,
		192 Xantusia_bolsonae,
		193 Xantusia_extorris,
		194 Xantusia_gilberti,
		195 Xantusia_gracilis,
		196 Xantusia_henshawi,
		197 Xantusia_riversiana,
		198 Xantusia_sanchezi,
		199 Xantusia_sierrae,
		200 Xantusia_vigilis,
		201 Xantusia_wigginsi,
		202 Zootoca_vivipara
		;
tree PAUP_1 = [&U] (1,(((((2,3)95.800003,7)96.699997,17)52.700001,(12,14)97.500000)85.300003,(4,9)91.800003,(((5,18)95.099998,(8,13)89.000000,15)54.900002,6,10)72.000000,(16,20)97.000000,(21,72)59.700001,22,((23,24,25,26,(((27,76)100.000000,((77,79)99.000000,80)89.000000)89.000000,((73,75)64.000000,74)100.000000,78)84.800003,(28,99)78.400002,((((((30,((32,39)95.000000,48)100.000000)100.000000,44)…
End;
