# Supplementary material for: Rapid progress on the vertebrate tree of life
Source: BMC Biol. 2010 Mar 8;8:19. doi: 10.1186/1741-7007-8-19 (PMC2842240; doi:10.1186/1741-7007-8-19)
Supplement: Additional file 3 — Phylogenies for 100 vertebrate clades A zip file containing the majority rule bootstrap consensus phylogenies for each of the clades that we analysed. These require freely available tree viewing software, such as FigTree or TreeView. [file 1741-7007-8-19-S3.ZIP › Supplementary_tree_files/Lagomorpha.con.tre]

#NEXUS
Begin trees; [Treefile saved Wed Nov 5 11:15:06 2008]
	Translate
		1 Brachylagus_idahoensis,
		2 Bunolagus_monticularis,
		3 Caprolagus_hispidus,
		4 Lepus_alleni,
		5 Lepus_americanus,
		6 Lepus_arcticus,
		7 Lepus_brachyurus,
		8 Lepus_californicus,
		9 Lepus_callotis,
		10 Lepus_capensis,
		11 Lepus_castroviejoi,
		12 Lepus_comus,
		13 Lepus_coreanus,
		14 Lepus_corsicanus,
		15 Lepus_europaeus,
		16 Lepus_granatensis,
		17 Lepus_habessinicus,
		18 Lepus_hainanus,
		19 Lepus_mandshuricus,
		20 Lepus_oiostolus,
		21 Lepus_othus,
		22 Lepus_saxatilis,
		23 Lepus_sinensis,
		24 Lepus_starcki,
		25 Lepus_timidus,
		26 Lepus_tolai,
		27 Lepus_townsendii,
		28 Lepus_yarkandensis,
		29 Nesolagus_netscheri,
		30 Nesolagus_timinsi,
		31 Ochotona_alpina,
		32 Ochotona_annectens,
		33 Ochotona_brookei,
		34 Ochotona_cansus,
		35 Ochotona_collaris,
		36 Ochotona_curzoniae,
		37 Ochotona_dauurica,
		38 Ochotona_erythrotis,
		39 Ochotona_forresti,
		40 Ochotona_gloveri,
		41 Ochotona_himalayana,
		42 Ochotona_huangensis,
		43 Ochotona_hyperborea,
		44 Ochotona_iliensis,
		45 Ochotona_koslowi,
		46 Ochotona_ladacensis,
		47 Ochotona_macrotis,
		48 Ochotona_mantchurica,
		49 Ochotona_muliensis,
		50 Ochotona_nubrica,
		51 Ochotona_pallasi,
		52 Ochotona_roylei,
		53 Ochotona_rufescens,
		54 Ochotona_rutila,
		55 Ochotona_thibetana,
		56 Ochotona_thomasi,
		57 Ochotona_turuchanensis,
		58 Pentalagus_furnessi,
		59 Poelagus_marjorita,
		60 Pronolagus_crassicaudatus,
		61 Pronolagus_randensis,
		62 Pronolagus_rupestris,
		63 Pronolagus_saundersiae,
		64 Romerolagus_diazi,
		65 Sylvilagus_aquaticus,
		66 Sylvilagus_audubonii,
		67 Sylvilagus_floridanus,
		68 Sylvilagus_nuttallii,
		69 Sylvilagus_obscurus,
		70 Sylvilagus_palustris,
		71 Sylvilagus_transitionalis
		;
tree PAUP_1 = [&U] (1,(2,3,58)58.000000,((((4,8)63.599998,9)94.199997,((((6,21)66.311111,25)56.083332,(10,26)83.738892,(11,14)81.500000,27)73.949997,7,(12,20)87.599998,((13,19)55.250000,23)68.750000,((15,(17,24)84.800003)68.966667,18)50.700001,16,22,28)59.571430)56.000000,5)83.500000,((29,30)77.300003,(((((31,57)98.500000,(43,48)84.500000)85.300003,51)78.066666,35)77.599998,(((((32,34)98.800003,(…
End;
