# Supplementary material for: Rapid progress on the vertebrate tree of life
Source: BMC Biol. 2010 Mar 8;8:19. doi: 10.1186/1741-7007-8-19 (PMC2842240; doi:10.1186/1741-7007-8-19)
Supplement: Additional file 3 — Phylogenies for 100 vertebrate clades A zip file containing the majority rule bootstrap consensus phylogenies for each of the clades that we analysed. These require freely available tree viewing software, such as FigTree or TreeView. [file 1741-7007-8-19-S3.ZIP › Supplementary_tree_files/Laridae.con.tre]

#NEXUS
Begin trees; [Treefile saved Wed Oct 1 10:16:44 2008]
	Translate
		1 Anous_minutus,
		2 Anous_stolidus,
		3 Anous_tenuirostris,
		4 Chlidonias_hybridus,
		5 Chlidonias_leucopterus,
		6 Chlidonias_niger,
		7 Creagrus_furcatus,
		8 Gelochelidon_nilotica,
		9 Gygis_alba,
		10 Hydrocoleus_minutus,
		11 Hydroprogne_caspia,
		12 Larosterna_inca,
		13 Larus_argentatus,
		14 Larus_armenicus,
		15 Larus_atlanticus,
		16 Larus_atricilla,
		17 Larus_audouinii,
		18 Larus_belcheri,
		19 Larus_brunnicephalus,
		20 Larus_bulleri,
		21 Larus_cachinnans,
		22 Larus_californicus,
		23 Larus_canus,
		24 Larus_cirrocephalus,
		25 Larus_crassirostris,
		26 Larus_delawarensis,
		27 Larus_dominicanus,
		28 Larus_fuliginosus,
		29 Larus_fuscus,
		30 Larus_genei,
		31 Larus_glaucescens,
		32 Larus_glaucoides,
		33 Larus_hartlaubii,
		34 Larus_heermanni,
		35 Larus_hemprichii,
		36 Larus_heuglini,
		37 Larus_hyperboreus,
		38 Larus_ichthyaetus,
		39 Larus_leucophthalmus,
		40 Larus_livens,
		41 Larus_maculipennis,
		42 Larus_marinus,
		43 Larus_melanocephalus,
		44 Larus_michahellis,
		45 Larus_minutus,
		46 Larus_modestus,
		47 Larus_mongolicus,
		48 Larus_novaehollandiae,
		49 Larus_occidentalis,
		50 Larus_pacificus,
		51 Larus_philadelphia,
		52 Larus_pipixcan,
		53 Larus_relictus,
		54 Larus_ridibundus,
		55 Larus_sabini,
		56 Larus_schistisagus,
		57 Larus_scopulinus,
		58 Larus_serranus,
		59 Larus_smithsonianus,
		60 Larus_taimyrensis,
		61 Larus_thayeri,
		62 Larus_vegae,
		63 Leucophaeus_scoresbii,
		64 Pagophila_eburnea,
		65 Phaetusa_simplex,
		66 Pinguinus_impennis,
		67 Rhodostethia_rosea,
		68 Rissa_brevirostris,
		69 Rissa_tridactyla,
		70 Rynchops_niger,
		71 Sterna_albifrons,
		72 Sterna_albostriata,
		73 Sterna_aleutica,
		74 Sterna_anaethetus,
		75 Sterna_antillarum,
		76 Sterna_bengalensis,
		77 Sterna_bergii,
		78 Sterna_caspia,
		79 Sterna_dougallii,
		80 Sterna_elegans,
		81 Sterna_eurygnatha,
		82 Sterna_forsteri,
		83 Sterna_fuscata,
		84 Sterna_hirundinacea,
		85 Sterna_hirundo,
		86 Sterna_lunata,
		87 Sterna_maxima,
		88 Sterna_nereis,
		89 Sterna_nilotica,
		90 Sterna_paradisaea,
		91 Sterna_sandvicensis,
		92 Sterna_striata,
		93 Sterna_sumatrana,
		94 Sterna_supercilliaris,
		95 Sterna_trudeaui,
		96 Sterna_vittata,
		97 Sternula_albifrons,
		98 Sternula_antillarum,
		99 Sternula_superciliaris,
		100 Xema_sabini
		;
tree PAUP_1 = [&U] (1,2,(3,((4,((5,6)96.000000,72)89.000000)99.000000,(7,((10,45)100.000000,67)67.000000)71.000000,(((8,89)100.000000,(11,78)96.800003)71.000000,12,((((76,87)91.900002,77)62.000000,((80,81)93.000000,91)100.000000)100.000000,((((79,92)97.000000,93)100.000000,((84,96)94.000000,90)100.000000)71.099998,85)100.000000,(82,95)97.000000)97.000000)64.000000,9,13,(14,44)60.599998,((15,18)57…
End;
