# Supplementary material for: Rapid progress on the vertebrate tree of life
Source: BMC Biol. 2010 Mar 8;8:19. doi: 10.1186/1741-7007-8-19 (PMC2842240; doi:10.1186/1741-7007-8-19)
Supplement: Additional file 3 — Phylogenies for 100 vertebrate clades A zip file containing the majority rule bootstrap consensus phylogenies for each of the clades that we analysed. These require freely available tree viewing software, such as FigTree or TreeView. [file 1741-7007-8-19-S3.ZIP › Supplementary_tree_files/Lemuriformes.con.tre]

#NEXUS
Begin trees; [Treefile saved Sat Oct 4 11:06:49 2008]
	Translate
		1 Allocebus_trichotis,
		2 Archaeolemur_edwardsi,
		3 Archaeolemur_majori,
		4 Avahi_cleesei,
		5 Avahi_laniger,
		6 Avahi_occidentalis,
		7 Avahi_unicolor,
		8 Cheirogaleus_crossleyi,
		9 Cheirogaleus_major,
		10 Cheirogaleus_medius,
		11 Eulemur_coronatus,
		12 Eulemur_fulvus,
		13 Eulemur_macaco,
		14 Eulemur_mongoz,
		15 Eulemur_rubriventer,
		16 Hapalemur_aureus,
		17 Hapalemur_griseus,
		18 Hapalemur_simus,
		19 Indri_indri,
		20 Lemur_catta,
		21 Lepilemur_aeeclis,
		22 Lepilemur_ankaranensis,
		23 Lepilemur_dorsalis,
		24 Lepilemur_edwardsi,
		25 Lepilemur_leucopus,
		26 Lepilemur_manasamody,
		27 Lepilemur_microdon,
		28 Lepilemur_mitsinjoensis,
		29 Lepilemur_mittermeieri,
		30 Lepilemur_mustelinus,
		31 Lepilemur_otto,
		32 Lepilemur_randrianasoli,
		33 Lepilemur_ruficaudatus,
		34 Lepilemur_sahamalazensis,
		35 Lepilemur_seali,
		36 Lepilemur_septentrionalis,
		37 Microcebus_berthae,
		38 Microcebus_bongolavensis,
		39 Microcebus_danfossi,
		40 Microcebus_griseorufus,
		41 Microcebus_jollyae,
		42 Microcebus_lehilahytsara,
		43 Microcebus_lokobensis,
		44 Microcebus_mamiratra,
		45 Microcebus_mittermeieri,
		46 Microcebus_myoxinus,
		47 Microcebus_ravelobensis,
		48 Microcebus_rufus,
		49 Microcebus_sambiranensis,
		50 Microcebus_simmonsi,
		51 Microcebus_tavaratra,
		52 Mirza_coquereli,
		53 Mirza_zaza,
		54 Propithecus_diadema,
		55 Propithecus_tattersalli,
		56 Propithecus_verreauxi,
		57 Varecia_variegata
		;
tree PAUP_1 = [&U] (1,((((((2,3)100.000000,19)67.066666,((((4,6)92.300003,7)100.000000,5)100.000000,(54,(55,56)100.000000)100.000000)55.599998)89.833336,(((11,((12,14)100.000000,13,15)60.799999)100.000000,(((16,17)99.000000,18)64.000000,20)100.000000)100.000000,57)100.000000)95.000000,(((((21,28)56.366665,(24,(26,31)100.000000)51.866665,(32,33)57.266666)51.866665,25)82.699997,((22,(23,(29,34)75.6…
End;
