# Supplementary material for: Rapid progress on the vertebrate tree of life
Source: BMC Biol. 2010 Mar 8;8:19. doi: 10.1186/1741-7007-8-19 (PMC2842240; doi:10.1186/1741-7007-8-19)
Supplement: Additional file 3 — Phylogenies for 100 vertebrate clades A zip file containing the majority rule bootstrap consensus phylogenies for each of the clades that we analysed. These require freely available tree viewing software, such as FigTree or TreeView. [file 1741-7007-8-19-S3.ZIP › Supplementary_tree_files/Lutjanidae.con.tre]

#NEXUS
Begin trees; [Treefile saved Tue Nov 11 08:10:31 2008]
	Translate
		1 Aphareus_furca,
		2 Aphareus_rutilans,
		3 Aprion_virescens,
		4 Etelis_carbunculus,
		5 Etelis_oculatus,
		6 Lutjanus_adetii,
		7 Lutjanus_analis,
		8 Lutjanus_apodus,
		9 Lutjanus_argentimaculatus,
		10 Lutjanus_argentiventris,
		11 Lutjanus_bengalensis,
		12 Lutjanus_bohar,
		13 Lutjanus_buccanella,
		14 Lutjanus_campechanus,
		15 Lutjanus_carponotatus,
		16 Lutjanus_cyanopterus,
		17 Lutjanus_decussatus,
		18 Lutjanus_erythropterus,
		19 Lutjanus_fulviflamma,
		20 Lutjanus_fulvus,
		21 Lutjanus_gibbus,
		22 Lutjanus_goldiei,
		23 Lutjanus_griseus,
		24 Lutjanus_jocu,
		25 Lutjanus_johnii,
		26 Lutjanus_kasmira,
		27 Lutjanus_lemniscatus,
		28 Lutjanus_lineatus,
		29 Lutjanus_lutjanus,
		30 Lutjanus_mahogoni,
		31 Lutjanus_malabaricus,
		32 Lutjanus_monostigma,
		33 Lutjanus_novemfasciatus,
		34 Lutjanus_ophuysenii,
		35 Lutjanus_peru,
		36 Lutjanus_purpureus,
		37 Lutjanus_quinquelineatus,
		38 Lutjanus_rivulatus,
		39 Lutjanus_russellii,
		40 Lutjanus_sanguineus,
		41 Lutjanus_sebae,
		42 Lutjanus_stellatus,
		43 Lutjanus_synagris,
		44 Lutjanus_vitta,
		45 Lutjanus_vivanus,
		46 Macolor_niger,
		47 Ocyurus_chrysurus,
		48 Pinjalo_pinjalo,
		49 Pristipomoides_aquilonaris,
		50 Pristipomoides_filamentosus,
		51 Pristipomoides_multidens,
		52 Pristipomoides_sieboldii,
		53 Pristipomoides_typus,
		54 Rhomboplites_aurorubens,
		55 Symphorichthys_spilurus,
		56 Symphorus_nematophorus
		;
tree PAUP_1 = [&U] (1,((2,4,((5,45)57.400002,13)53.099998,((6,41)93.000000,((18,40)60.299999,29,31)60.900002)75.900002,(7,30)66.699997,(8,23,24)57.400002,(9,33)93.099998,(10,(12,21)67.400002)52.000000,((11,26)56.799999,37)92.900002,14,(((15,39)98.000000,32)54.200001,(19,25)64.000000)51.400002,(16,47)71.199997,((17,20,27)94.900002,(28,(34,44)99.900002)80.300003)82.500000,22,35,(36,43)94.099998,(38…
End;
