# Supplementary material for: Rapid progress on the vertebrate tree of life
Source: BMC Biol. 2010 Mar 8;8:19. doi: 10.1186/1741-7007-8-19 (PMC2842240; doi:10.1186/1741-7007-8-19)
Supplement: Additional file 3 — Phylogenies for 100 vertebrate clades A zip file containing the majority rule bootstrap consensus phylogenies for each of the clades that we analysed. These require freely available tree viewing software, such as FigTree or TreeView. [file 1741-7007-8-19-S3.ZIP › Supplementary_tree_files/Mantellidae.con.tre]

#NEXUS
Begin trees; [Treefile saved Wed Nov 5 20:36:20 2008]
	Translate
		1 Aglyptodactylus_laticeps,
		2 Aglyptodactylus_madagascariensis,
		3 Aglyptodactylus_securifer,
		4 Blommersia_blommersae,
		5 Blommersia_domerguei,
		6 Blommersia_grandisonae,
		7 Blommersia_kely,
		8 Blommersia_sarotra,
		9 Blommersia_wittei,
		10 Boehmantis_microtympanum,
		11 Boophis_albilabris,
		12 Boophis_albipunctatus,
		13 Boophis_andohahela,
		14 Boophis_andreonei,
		15 Boophis_anjanaharibeensis,
		16 Boophis_ankaratra,
		17 Boophis_axelmeyeri,
		18 Boophis_blommersae,
		19 Boophis_boehmei,
		20 Boophis_brachychir,
		21 Boophis_burgeri,
		22 Boophis_doulioti,
		23 Boophis_elenae,
		24 Boophis_englaenderi,
		25 Boophis_erythrodactylus,
		26 Boophis_goudoti,
		27 Boophis_haematopus,
		28 Boophis_idae,
		29 Boophis_jaegeri,
		30 Boophis_laurenti,
		31 Boophis_liami,
		32 Boophis_luteus,
		33 Boophis_madagascariensis,
		34 Boophis_majori,
		35 Boophis_mandraka,
		36 Boophis_marojezensis,
		37 Boophis_microtympanum,
		38 Boophis_miniatus,
		39 Boophis_occidentalis,
		40 Boophis_pauliani,
		41 Boophis_periegetes,
		42 Boophis_picturatus,
		43 Boophis_pyrrhus,
		44 Boophis_rappiodes,
		45 Boophis_reticulatus,
		46 Boophis_rhodoscelis,
		47 Boophis_rufioculis,
		48 Boophis_sambirano,
		49 Boophis_schuboeae,
		50 Boophis_septentrionalis,
		51 Boophis_sibilans,
		52 Boophis_tephraeomystax,
		53 Boophis_ulftunni,
		54 Boophis_viridis,
		55 Boophis_vittatus,
		56 Boophis_williamsi,
		57 Boophis_xerophilus,
		58 Gephyromantis_ambohitra,
		59 Gephyromantis_asper,
		60 Gephyromantis_azzurrae,
		61 Gephyromantis_blanci,
		62 Gephyromantis_boulengeri,
		63 Gephyromantis_cornutus,
		64 Gephyromantis_corvus,
		65 Gephyromantis_decaryi,
		66 Gephyromantis_enki,
		67 Gephyromantis_granulatus,
		68 Gephyromantis_horridus,
		69 Gephyromantis_klemmeri,
		70 Gephyromantis_leucocephalus,
		71 Gephyromantis_leucomaculatus,
		72 Gephyromantis_luteus,
		73 Gephyromantis_malagasius,
		74 Gephyromantis_moseri,
		75 Gephyromantis_plicifer,
		76 Gephyromantis_pseudoasper,
		77 Gephyromantis_redimitus,
		78 Gephyromantis_rivicola,
		79 Gephyromantis_salegy,
		80 Gephyromantis_sculpturatus,
		81 Gephyromantis_silvanus,
		82 Gephyromantis_spinifer,
		83 Gephyromantis_striatus,
		84 Gephyromantis_tandroka,
		85 Gephyromantis_tschenki,
		86 Gephyromantis_webbi,
		87 Gephyromantis_zavona,
		88 Guibemantis_albolineatus,
		89 Guibemantis_bicalcaratus,
		90 Guibemantis_depressiceps,
		91 Guibemantis_flavobrunneus,
		92 Guibemantis_kathrinae,
		93 Guibemantis_liber,
		94 Guibemantis_pulcher,
		95 Guibemantis_punctatus,
		96 Guibemantis_timidus,
		97 Guibemantis_tornieri,
		98 Laliostoma_labrosum,
		99 Mantella_aurantiaca,
		100 Mantella_baroni,
		101 Mantella_bernhardi,
		102 Mantella_betsileo,
		103 Mantella_cowani,
		104 Mantella_crocea,
		105 Mantella_ebenaui,
		106 Mantella_expectata,
		107 Mantella_haraldmeieri,
		108 Mantella_laevigata,
		109 Mantella_madagascariensis,
		110 Mantella_manery,
		111 Mantella_milotympanum,
		112 Mantella_nigricans,
		113 Mantella_pulchra,
		114 Mantella_viridis,
		115 Mantidactylus_aerumnalis,
		116 Mantidactylus_albofrenatus,
		117 Mantidactylus_alutus,
		118 Mantidactylus_ambreensis,
		119 Mantidactylus_argenteus,
		120 Mantidactylus_betsileanus,
		121 Mantidactylus_biporus,
		122 Mantidactylus_brevipalmatus,
		123 Mantidactylus_charlotteae,
		124 Mantidactylus_curtus,
		125 Mantidactylus_delormei,
		126 Mantidactylus_femoralis,
		127 Mantidactylus_grandidieri,
		128 Mantidactylus_guttulatus,
		129 Mantidactylus_lugubris,
		130 Mantidactylus_madecassus,
		131 Mantidactylus_majori,
		132 Mantidactylus_melanopleura,
		133 Mantidactylus_mocquardi,
		134 Mantidactylus_noralottae,
		135 Mantidactylus_opiparis,
		136 Mantidactylus_pauliani,
		137 Mantidactylus_ulcerosus,
		138 Spinomantis_aglavei,
		139 Spinomantis_bertini,
		140 Spinomantis_elegans,
		141 Spinomantis_massorum,
		142 Spinomantis_peraccae,
		143 Spinomantis_phantasticus,
		144 Wakea_madinika
		;
tree PAUP_1 = [&U] (1,(2,((((((4,5)99.000000,(7,8)100.000000,90,144)85.000000,((10,((67,76)84.400002,(78,81)100.000000,80,83)67.099998,118)62.700001,(140,141)68.599998)56.299999)85.800003,6,((88,89,91,93,94,95)54.700001,(92,97)92.900002,96)60.200001,((((99,(104,111)98.199997)100.000000,(109,113)99.000000)100.000000,((((102,105)100.000000,114)100.000000,106)99.400002,(108,110)77.199997)79.599998)9…
End;
