# Supplementary material for: Rapid progress on the vertebrate tree of life
Source: BMC Biol. 2010 Mar 8;8:19. doi: 10.1186/1741-7007-8-19 (PMC2842240; doi:10.1186/1741-7007-8-19)
Supplement: Additional file 3 — Phylogenies for 100 vertebrate clades A zip file containing the majority rule bootstrap consensus phylogenies for each of the clades that we analysed. These require freely available tree viewing software, such as FigTree or TreeView. [file 1741-7007-8-19-S3.ZIP › Supplementary_tree_files/Mesobatrachia.con.tre]

#NEXUS
Begin trees; [Treefile saved Fri Nov 14 08:57:28 2008]
	Translate
		1 Atympanophrys_shapingensis,
		2 Brachytarsophrys_feae,
		3 Brachytarsophrys_platyparietus,
		4 Hymenochirus_boettgeri,
		5 Leptobrachium_banae,
		6 Leptobrachium_chapaense,
		7 Leptobrachium_gunungense,
		8 Leptobrachium_hainanense,
		9 Leptobrachium_hasseltii,
		10 Leptobrachium_huashen,
		11 Leptobrachium_montanum,
		12 Leptobrachium_mouhoti,
		13 Leptobrachium_smithi,
		14 Leptobrachium_xanthospilum,
		15 Leptolalax_arayai,
		16 Leptolalax_bourreti,
		17 Leptolalax_liui,
		18 Leptolalax_oshanensis,
		19 Leptolalax_pelodytoides,
		20 Leptolalax_pictus,
		21 Megophrys_lekaguli,
		22 Megophrys_minor,
		23 Megophrys_nankiangensis,
		24 Megophrys_omeimontis,
		25 Megophrys_spinatus,
		26 Oreolalax_chuanbeiensis,
		27 Oreolalax_jingdongensis,
		28 Oreolalax_liangbeiensis,
		29 Oreolalax_lichuanensis,
		30 Oreolalax_major,
		31 Oreolalax_multipunctatus,
		32 Oreolalax_nanjiangensis,
		33 Oreolalax_omeimontis,
		34 Oreolalax_pingii,
		35 Oreolalax_popei,
		36 Oreolalax_rhodostigmatus,
		37 Oreolalax_rugosus,
		38 Oreolalax_schmidti,
		39 Oreolalax_xiangchengensis,
		40 Pelobates_cultripes,
		41 Pelobates_fuscus,
		42 Pelobates_syriacus,
		43 Pelobates_varaldii,
		44 Pelodytes_caucasicus,
		45 Pelodytes_ibericus,
		46 Pelodytes_punctatus,
		47 Pipa_carvalhoi,
		48 Pipa_parva,
		49 Pipa_pipa,
		50 Rhinophrynus_dorsalis,
		51 Scaphiopus_couchii,
		52 Scaphiopus_holbrookii,
		53 Scaphiopus_hurterii,
		54 Scutiger_boulengeri,
		55 Scutiger_chintingensis,
		56 Scutiger_glandulatus,
		57 Scutiger_mammatus,
		58 Scutiger_muliensis,
		59 Scutiger_tuberculatus,
		60 Spea_bombifrons,
		61 Spea_hammondii,
		62 Spea_intermontana,
		63 Spea_multiplicata,
		64 Vibrissaphora_ailaonica,
		65 Vibrissaphora_boringiae,
		66 Vibrissaphora_echinata,
		67 Vibrissaphora_jiulongshanensis,
		68 Vibrissaphora_leishanensis,
		69 Vibrissaphora_liui,
		70 Vibrissaphora_ngoclinhensis,
		71 Vibrissaphora_promustache,
		72 Xenophrys_lateralis,
		73 Xenophrys_major,
		74 Xenopus_amieti,
		75 Xenopus_andrei,
		76 Xenopus_borealis,
		77 Xenopus_boumbaensis,
		78 Xenopus_clivii,
		79 Xenopus_fraseri,
		80 Xenopus_gilli,
		81 Xenopus_itombwensis,
		82 Xenopus_largeni,
		83 Xenopus_longipes,
		84 Xenopus_muelleri,
		85 Xenopus_pygmaeus,
		86 Xenopus_ruwenzoriensis,
		87 Xenopus_vestitus,
		88 Xenopus_wittei
		;
tree PAUP_1 = [&U] (1,((2,3)100.000000,(((((((4,((((74,83)96.300003,75,77,(79,85)72.599998,81,86,88)52.700001,87)79.000000,(76,84)100.000000,(78,(80,82)92.000000)75.000000)97.000000)93.800003,(47,(48,49)100.000000)100.000000)97.000000,50)97.000000,(44,(45,46)91.300003)91.300003,((51,(52,53)100.000000)100.000000,((60,(61,62)61.799999)55.799999,63)99.599998)100.000000)97.099998,((40,43)98.300003,(4…
End;
