# Supplementary material for: Rapid progress on the vertebrate tree of life
Source: BMC Biol. 2010 Mar 8;8:19. doi: 10.1186/1741-7007-8-19 (PMC2842240; doi:10.1186/1741-7007-8-19)
Supplement: Additional file 3 — Phylogenies for 100 vertebrate clades A zip file containing the majority rule bootstrap consensus phylogenies for each of the clades that we analysed. These require freely available tree viewing software, such as FigTree or TreeView. [file 1741-7007-8-19-S3.ZIP › Supplementary_tree_files/Metatheria.con.tre]

#NEXUS
Begin trees; [Treefile saved Tue Oct 14 08:49:03 2008]
	Translate
		1 Acrobates_pygmaeus,
		2 Aepyprymnus_rufescens,
		3 Ailurops_ursinus,
		4 Antechinomys_laniger,
		5 Antechinus_agilis,
		6 Antechinus_bellus,
		7 Antechinus_flavipes,
		8 Antechinus_godmani,
		9 Antechinus_leo,
		10 Antechinus_minimus,
		11 Antechinus_naso,
		12 Antechinus_stuartii,
		13 Antechinus_swainsonii,
		14 Bettongia_gaimardi,
		15 Bettongia_lesueur,
		16 Bettongia_penicillata,
		17 Bettongia_tropica,
		18 Burramys_parvus,
		19 Caenolestes_fuliginosus,
		20 Caloprymnus_campestris,
		21 Caluromys_lanatus,
		22 Caluromys_philander,
		23 Caluromysiops_irrupta,
		24 Cercartetus_caudatus,
		25 Cercartetus_concinnus,
		26 Cercartetus_nanus,
		27 Chaeropus_ecaudatus,
		28 Chironectes_minimus,
		29 Cryptonanus_chacoensis,
		30 Cryptonanus_unduaviensis,
		31 Dactylopsila_palpator,
		32 Dactylopsila_trivirgata,
		33 Dasycercus_cristicauda,
		34 Dasykaluta_rosamondae,
		35 Dasyuroides_byrnei,
		36 Dasyurus_albopunctatus,
		37 Dasyurus_geoffroii,
		38 Dasyurus_hallucatus,
		39 Dasyurus_maculatus,
		40 Dasyurus_spartacus,
		41 Dasyurus_viverrinus,
		42 Dendrolagus_bennettianus,
		43 Dendrolagus_dorianus,
		44 Dendrolagus_goodfellowi,
		45 Dendrolagus_inustus,
		46 Dendrolagus_lumholtzi,
		47 Dendrolagus_matschiei,
		48 Dendrolagus_spadix,
		49 Didelphis_albiventris,
		50 Didelphis_imperfecta,
		51 Didelphis_marsupialis,
		52 Didelphis_virginiana,
		53 Distoechurus_pennatus,
		54 Dorcopsis_veterum,
		55 Dorcopsulus_vanheurni,
		56 Dromiciops_gliroides,
		57 Echymipera_clara,
		58 Echymipera_kalubu,
		59 Echymipera_rufescens,
		60 Glironia_venusta,
		61 Gracilinanus_aceramarcae,
		62 Gracilinanus_agilis,
		63 Gracilinanus_emiliae,
		64 Gracilinanus_microtarsus,
		65 Gymnobelideus_leadbeateri,
		66 Hyladelphys_kalinowskii,
		67 Hypsiprymnodon_moschatus,
		68 Isoodon_auratus,
		69 Isoodon_macrourus,
		70 Isoodon_obesulus,
		71 Lagorchestes_conspicillatus,
		72 Lagorchestes_hirsutus,
		73 Lagostrophus_fasciatus,
		74 Lestodelphys_halli,
		75 Lestoros_inca,
		76 Lutreolina_crassicaudata,
		77 Macropus_agilis,
		78 Macropus_antilopinus,
		79 Macropus_eugenii,
		80 Macropus_fuliginosus,
		81 Macropus_giganteus,
		82 Macropus_irma,
		83 Macropus_parma,
		84 Macropus_parryi,
		85 Macropus_robustus,
		86 Macropus_rufogriseus,
		87 Macropus_rufus,
		88 Macrotis_lagotis,
		89 Marmosa_lepida,
		90 Marmosa_mexicana,
		91 Marmosa_murina,
		92 Marmosa_robinsoni,
		93 Marmosa_rubra,
		94 Marmosops_dorothea,
		95 Marmosops_impavidus,
		96 Marmosops_incanus,
		97 Marmosops_invictus,
		98 Marmosops_noctivagus,
		99 Marmosops_parvidens,
		100 Marmosops_pinheiroi,
		101 Metachirus_nudicaudatus,
		102 Micoureus_demerarae,
		103 Micoureus_paraguayanus,
		104 Micoureus_regina,
		105 Micromurexia_habbema,
		106 Microperoryctes_longicauda,
		107 Microperoryctes_papuensis,
		108 Monodelphis_adusta,
		109 Monodelphis_brevicaudata,
		110 Monodelphis_dimidiata,
		111 Monodelphis_emiliae,
		112 Monodelphis_handleyi,
		113 Monodelphis_kunsi,
		114 Monodelphis_osgoodi,
		115 Monodelphis_peruviana,
		116 Monodelphis_theresa,
		117 Murexchinus_melanurus,
		118 Murexia_longicaudata,
		119 Myoictis_leucura,
		120 Myoictis_melas,
		121 Myoictis_wallacei,
		122 Myoictis_wavicus,
		123 Myrmecobius_fasciatus,
		124 Neophascogale_lorentzii,
		125 Ningaui_ridei,
		126 Ningaui_timealeyi,
		127 Ningaui_yvonnae,
		128 Notoryctes_typhlops,
		129 Onychogalea_fraenata,
		130 Onychogalea_unguifera,
		131 Paramurexia_rothschildi,
		132 Parantechinus_apicalis,
		133 Peradorcas_concinna,
		134 Perameles_bougainville,
		135 Perameles_gunnii,
		136 Perameles_nasuta,
		137 Peroryctes_raffrayana,
		138 Petauroides_volans,
		139 Petaurus_breviceps,
		140 Petaurus_norfolcensis,
		141 Petrogale_mareeba,
		142 Petrogale_xanthopus,
		143 Phalanger_carmelitae,
		144 Phalanger_gymnotis,
		145 Phalanger_lullulae,
		146 Phalanger_maculatus,
		147 Phalanger_orientalis,
		148 Phalanger_sericeus,
		149 Phalanger_vestitus,
		150 Phascogale_calura,
		151 Phascogale_tapoatafa,
		152 Phascolarctos_cinereus,
		153 Phascolosorex_dorsalis,
		154 Phascomurexia_naso,
		155 Philander_andersoni,
		156 Philander_frenatus,
		157 Philander_mcilhennyi,
		158 Philander_opossum,
		159 Planigale_gilesi,
		160 Planigale_ingrami,
		161 Planigale_maculata,
		162 Planigale_novaeguineae,
		163 Planigale_tenuirostris,
		164 Potorous_gilbertii,
		165 Potorous_longipes,
		166 Potorous_platyops,
		167 Potorous_tridactylus,
		168 Pseudantechinus_bilarni,
		169 Pseudantechinus_macdonnellensis,
		170 Pseudantechinus_mimulus,
		171 Pseudantechinus_ningbing,
		172 Pseudantechinus_roryi,
		173 Pseudantechinus_woolleyae,
		174 Pseudocheirus_herbertensis,
		175 Pseudocheirus_peregrinus,
		176 Pseudochirops_archeri,
		177 Pseudochirops_cupreus,
		178 Rhyncholestes_raphanurus,
		179 Sarcophilus_harrisii,
		180 Setonix_brachyurus,
		181 Sminthopsis_aitkeni,
		182 Sminthopsis_archeri,
		183 Sminthopsis_bindi,
		184 Sminthopsis_butleri,
		185 Sminthopsis_crassicaudata,
		186 Sminthopsis_dolichura,
		187 Sminthopsis_douglasi,
		188 Sminthopsis_froggatti,
		189 Sminthopsis_gilberti,
		190 Sminthopsis_granulipes,
		191 Sminthopsis_griseoventer,
		192 Sminthopsis_hirtipes,
		193 Sminthopsis_leucopus,
		194 Sminthopsis_longicaudata,
		195 Sminthopsis_macroura,
		196 Sminthopsis_murina,
		197 Sminthopsis_ooldea,
		198 Sminthopsis_psammophila,
		199 Sminthopsis_stalkeri,
		200 Sminthopsis_virginiae,
		201 Sminthopsis_youngsoni,
		202 Spilocuscus_maculatus,
		203 Spilocuscus_rufoniger,
		204 Strigocuscus_celebensis,
		205 Tarsipes_rostratus,
		206 Thylacinus_cynocephalus,
		207 Thylamys_cinderella,
		208 Thylamys_elegans,
		209 Thylamys_karimii,
		210 Thylamys_macrura,
		211 Thylamys_pallidior,
		212 Thylamys_pusilla,
		213 Thylamys_venustus,
		214 Thylogale_stigmatica,
		215 Thylogale_thetis,
		216 Tlacuatzin_canescens,
		217 Trichosurus_arnhemensis,
		218 Trichosurus_caninus,
		219 Trichosurus_vulpecula,
		220 Vombatus_ursinus,
		221 Wallabia_bicolor,
		222 Wyulda_squamicaudata
		;
tree PAUP_1 = [&U] (1,(((((2,((14,16,17)100.000000,15)100.000000)94.000000,20,164,165,166,167)68.000000,((42,46)92.599998,43,((44,48)73.599998,47)91.900002,45,(54,55)99.599998,71,72,77,(78,85)97.000000,79,(80,81)93.000000,82,83,84,86,87,(129,130)61.700001,133,141,142,180,(214,215)75.699997,221)82.599998,73)88.000000,67)97.000000,(((3,204)100.000000,(((((143,147,149)99.000000,148)91.000000,145)63.…
End;
