# Supplementary material for: Rapid progress on the vertebrate tree of life
Source: BMC Biol. 2010 Mar 8;8:19. doi: 10.1186/1741-7007-8-19 (PMC2842240; doi:10.1186/1741-7007-8-19)
Supplement: Additional file 3 — Phylogenies for 100 vertebrate clades A zip file containing the majority rule bootstrap consensus phylogenies for each of the clades that we analysed. These require freely available tree viewing software, such as FigTree or TreeView. [file 1741-7007-8-19-S3.ZIP › Supplementary_tree_files/Microhyloidea.con.tre]

#NEXUS
Begin trees; [Treefile saved Thu Nov 6 14:53:52 2008]
	Translate
		1 Albericus_laurini,
		2 Anodonthyla_boulengerii,
		3 Anodonthyla_montana,
		4 Anodonthyla_moramora,
		5 Anodonthyla_nigrigularis,
		6 Anodonthyla_rouxae,
		7 Aphantophryne_pansa,
		8 Arthroleptis_krokosua,
		9 Arthroleptis_stenodactylus,
		10 Arthroleptis_tanneri,
		11 Arthroleptis_variabilis,
		12 Asterophrys_turpicola,
		13 Astylosternus_diadematus,
		14 Astylosternus_schioetzi,
		15 Barygenys_exsul,
		16 Barygenys_flavigularis,
		17 Breviceps_fuscus,
		18 Breviceps_mossambicus,
		19 Calluella_guttulata,
		20 Callulina_kisiwamsitu,
		21 Callulina_kreffti,
		22 Callulops_eurydactylus,
		23 Callulops_pullifer,
		24 Callulops_robustus,
		25 Callulops_slateri,
		26 Cardioglossa_aureoli,
		27 Cardioglossa_elegans,
		28 Cardioglossa_gracilis,
		29 Cardioglossa_gratiosa,
		30 Cardioglossa_leucomystax,
		31 Cardioglossa_manengouba,
		32 Cardioglossa_occidentalis,
		33 Cardioglossa_pulchra,
		34 Chiasmocleis_hudsoni,
		35 Chiasmocleis_shudikarensis,
		36 Cophixalus_balbus,
		37 Cophixalus_humicola,
		38 Cophixalus_sphagnicola,
		39 Cophixalus_tridactylus,
		40 Cophyla_berara,
		41 Cophyla_phyllodactyla,
		42 Copiula_obsti,
		43 Copiula_pipiens,
		44 Ctenophryne_geayi,
		45 Dasypops_schirchi,
		46 Dermatonotus_muelleri,
		47 Dyscophus_antongilii,
		48 Dyscophus_guineti,
		49 Dyscophus_insularis,
		50 Elachistocleis_ovalis,
		51 Gastrophryne_carolinensis,
		52 Gastrophryne_elegans,
		53 Gastrophryne_olivacea,
		54 Genyophryne_thomsoni,
		55 Glyphoglossus_molossus,
		56 Hamptophryne_boliviana,
		57 Hoplophryne_rogersi,
		58 Hoplophryne_uluguruensis,
		59 Hylophorbus_nigrinus,
		60 Hylophorbus_picoides,
		61 Hylophorbus_rufescens,
		62 Hylophorbus_tetraphonus,
		63 Hylophorbus_wondiwoi,
		64 Hypopachus_variolosus,
		65 Kalophrynus_baluensis,
		66 Kalophrynus_intermedius,
		67 Kalophrynus_pleurostigma,
		68 Kaloula_conjuncta,
		69 Kaloula_pulchra,
		70 Kaloula_taprobanica,
		71 Leptodactylodon_bicolor,
		72 Liophryne_dentata,
		73 Liophryne_rhododactyla,
		74 Liophryne_schlaginhaufeni,
		75 Metaphrynella_sundana,
		76 Microhyla_borneensis,
		77 Microhyla_butleri,
		78 Microhyla_fissipes,
		79 Microhyla_heymonsi,
		80 Microhyla_okinavensis,
		81 Microhyla_ornata,
		82 Microhyla_pulchra,
		83 Microhyla_rubra,
		84 Micryletta_inornata,
		85 Nelsonophryne_aequatorialis,
		86 Nyctibates_corrugatus,
		87 Oreophryne_atrigularis,
		88 Oreophryne_brachypus,
		89 Oreophryne_clamata,
		90 Oreophryne_pseudasplenicola,
		91 Oreophryne_sibilans,
		92 Oreophryne_unicolor,
		93 Oreophryne_waira,
		94 Oreophryne_wapoga,
		95 Oxydactyla_crassa,
		96 Paradoxophyla_palmata,
		97 Paradoxophyla_tiarano,
		98 Phrynomantis_annectens,
		99 Phrynomantis_bifasciatus,
		100 Phrynomantis_microps,
		101 Platypelis_barbouri,
		102 Platypelis_grandis,
		103 Platypelis_milloti,
		104 Platypelis_pollicaris,
		105 Platypelis_tuberifera,
		106 Plethodontohyla_bipunctata,
		107 Plethodontohyla_brevipes,
		108 Plethodontohyla_fonetana,
		109 Plethodontohyla_guentheri,
		110 Plethodontohyla_inguinalis,
		111 Plethodontohyla_mihanika,
		112 Plethodontohyla_notosticta,
		113 Plethodontohyla_ocellata,
		114 Plethodontohyla_tuberata,
		115 Probreviceps_durirostris,
		116 Probreviceps_macrodactylus,
		117 Probreviceps_uluguruensis,
		118 Ramanella_obscura,
		119 Ramanella_variegata,
		120 Rhombophryne_alluaudi,
		121 Rhombophryne_coronata,
		122 Rhombophryne_coudreaui,
		123 Rhombophryne_laevipes,
		124 Rhombophryne_minuta,
		125 Rhombophryne_testudo,
		126 Scaphiophryne_boribory,
		127 Scaphiophryne_brevis,
		128 Scaphiophryne_calcarata,
		129 Scaphiophryne_gottlebei,
		130 Scaphiophryne_madagascariensis,
		131 Scaphiophryne_marmorata,
		132 Scaphiophryne_menabensis,
		133 Scaphiophryne_spinosa,
		134 Schoutedenella_schubotzi,
		135 Schoutedenella_sylvatica,
		136 Schoutedenella_taeniata,
		137 Schoutedenella_xenodactyloides,
		138 Scotobleps_gabonicus,
		139 Spelaeophryne_methneri,
		140 Sphenophryne_cornuta,
		141 Stumpffia_gimmeli,
		142 Stumpffia_grandis,
		143 Stumpffia_helenae,
		144 Stumpffia_psologlossa,
		145 Stumpffia_pygmaea,
		146 Stumpffia_roseifemoralis,
		147 Stumpffia_tetradactyla,
		148 Stumpffia_tridactyla,
		149 Trichobatrachus_robustus,
		150 Uperodon_systoma,
		151 Xenorhina_bouwensi,
		152 Xenorhina_oxycephala,
		153 Xenorhina_varia
		;
tree PAUP_1 = [&U] (1,((((2,(4,5)100.000000)93.000000,(3,6)95.000000)100.000000,((40,41)100.000000,((((101,104)99.000000,105)69.000000,103)98.000000,102)75.099998)88.000000,(((106,114)100.000000,(107,113)100.000000)86.099998,((108,109)94.000000,112)56.200001,110,111)73.000000,(((120,123)99.000000,125)61.000000,121,122,124,((((141,144)94.900002,145)98.000000,((142,147)91.000000,146)100.000000)91.0…
End;
