# Supplementary material for: Rapid progress on the vertebrate tree of life
Source: BMC Biol. 2010 Mar 8;8:19. doi: 10.1186/1741-7007-8-19 (PMC2842240; doi:10.1186/1741-7007-8-19)
Supplement: Additional file 3 — Phylogenies for 100 vertebrate clades A zip file containing the majority rule bootstrap consensus phylogenies for each of the clades that we analysed. These require freely available tree viewing software, such as FigTree or TreeView. [file 1741-7007-8-19-S3.ZIP › Supplementary_tree_files/Muridae.con.tre]

#NEXUS
Begin trees; [Treefile saved Sat Nov 15 02:40:15 2008]
	Translate
		1 Abeomelomys_sevia,
		2 Acomys_cahirinus,
		3 Acomys_cilicicus,
		4 Acomys_dimidiatus,
		5 Acomys_ignitus,
		6 Acomys_johannis,
		7 Acomys_kempi,
		8 Acomys_minous,
		9 Acomys_nesiotes,
		10 Acomys_percivali,
		11 Acomys_russatus,
		12 Acomys_spinosissimus,
		13 Acomys_subspinosus,
		14 Acomys_wilsoni,
		15 Aethomys_chrysophilus,
		16 Aethomys_ineptus,
		17 Aethomys_kaiseri,
		18 Anisomys_imitator,
		19 Apodemus_agrarius,
		20 Apodemus_alpicola,
		21 Apodemus_argenteus,
		22 Apodemus_chevrieri,
		23 Apodemus_ciscaucasicus,
		24 Apodemus_draco,
		25 Apodemus_flavicollis,
		26 Apodemus_fulvipectus,
		27 Apodemus_gurkha,
		28 Apodemus_hermonensis,
		29 Apodemus_iconicus,
		30 Apodemus_ilex,
		31 Apodemus_latronum,
		32 Apodemus_microps,
		33 Apodemus_mystacinus,
		34 Apodemus_pallipes,
		35 Apodemus_peninsulae,
		36 Apodemus_ponticus,
		37 Apodemus_semotus,
		38 Apodemus_speciosus,
		39 Apodemus_sylvaticus,
		40 Apodemus_uralensis,
		41 Apodemus_wardi,
		42 Apodemus_witherbyi,
		43 Apomys_datae,
		44 Apomys_gracilostris,
		45 Apomys_hylocoetes,
		46 Apomys_insignis,
		47 Apomys_microdon,
		48 Apomys_musculus,
		49 Archboldomys_luzonensis,
		50 Arvicanthis_abyssinicus,
		51 Arvicanthis_dembeensis,
		52 Arvicanthis_nairobae,
		53 Arvicanthis_neumanni,
		54 Arvicanthis_niloticus,
		55 Arvicanthis_somalicus,
		56 Bandicota_bengalensis,
		57 Batomys_granti,
		58 Batomys_salomonseni,
		59 Berylmys_bowersi,
		60 Brachiones_przewalskii,
		61 Bullimus_bagobus,
		62 Bullimus_gamay,
		63 Bullimus_luzonicus,
		64 Bunomys_adspersus,
		65 Bunomys_andrewsi,
		66 Bunomys_chrysocomus,
		67 Carpomys_phaeurus,
		68 Chiromyscus_chiropus,
		69 Chiropodomys_gliroides,
		70 Chiruromys_vates,
		71 Chrotomys_gonzalesi,
		72 Chrotomys_sibuyanensis,
		73 Chrotomys_silaceus,
		74 Chrotomys_whiteheadi,
		75 Colomys_goslingi,
		76 Conilurus_penicillatus,
		77 Crateromys_heaneyi,
		78 Crossomys_moncktoni,
		79 Crunomys_melanius,
		80 Crunomys_suncoides,
		81 Dacnomys_millardi,
		82 Dasymys_incomtus,
		83 Dasymys_rufulus,
		84 Deomys_ferrugineus,
		85 Desmodilliscus_braueri,
		86 Desmodillus_auricularis,
		87 Desmomys_harringtoni,
		88 Diplothrix_legata,
		89 Gerbilliscus_afra,
		90 Gerbilliscus_brantsii,
		91 Gerbilliscus_gambiana,
		92 Gerbilliscus_guineae,
		93 Gerbilliscus_kempi,
		94 Gerbilliscus_leucogaster,
		95 Gerbilliscus_nigricaudus,
		96 Gerbilliscus_robustus,
		97 Gerbilliscus_validus,
		98 Gerbilliscus_vicinus,
		99 Gerbillurus_paeba,
		100 Gerbillurus_setzeri,
		101 Gerbillurus_tytonis,
		102 Gerbillurus_vallianus,
		103 Gerbillus_campestris,
		104 Gerbillus_gerbillus,
		105 Gerbillus_nanus,
		106 Gerbillus_nigeriae,
		107 Gerbillus_pyramidum,
		108 Golunda_ellioti,
		109 Grammomys_cometes,
		110 Grammomys_dolichurus,
		111 Grammomys_gazellae,
		112 Grammomys_ibeanus,
		113 Grammomys_macmillani,
		114 Grammomys_surdaster,
		115 Heimyscus_fumosus,
		116 Hybomys_lunaris,
		117 Hybomys_univittatus,
		118 Hydromys_chrysogaster,
		119 Hylomyscus_aeta,
		120 Hylomyscus_alleni,
		121 Hylomyscus_baeri,
		122 Hylomyscus_denniae,
		123 Hylomyscus_kaimosae,
		124 Hylomyscus_parvus,
		125 Hylomyscus_simus,
		126 Hylomyscus_stella,
		127 Hyomys_goliath,
		128 Leggadina_forresti,
		129 Leggadina_lakedownensis,
		130 Lemniscomys_barbarus,
		131 Lemniscomys_bellieri,
		132 Lemniscomys_griselda,
		133 Lemniscomys_macculus,
		134 Lemniscomys_rosalia,
		135 Lemniscomys_striatus,
		136 Lemniscomys_zebra,
		137 Leopoldamys_edwardsi,
		138 Leopoldamys_sabanus,
		139 Leporillus_conditor,
		140 Leptomys_elegans,
		141 Limnomys_bryophilus,
		142 Limnomys_sibuanus,
		143 Lophiomys_imhausi,
		144 Lophuromys_brevicaudus,
		145 Lophuromys_chrysopus,
		146 Lophuromys_flavopunctatus,
		147 Lophuromys_melanonyx,
		148 Lophuromys_sikapusi,
		149 Lophuromys_woosnami,
		150 Lorentzimys_nouhuysi,
		151 Macruromys_major,
		152 Malacomys_edwardsi,
		153 Malacomys_longipes,
		154 Malacomys_verschureni,
		155 Mallomys_aroensis,
		156 Mallomys_rothschildi,
		157 Mammelomys_lanosus,
		158 Mammelomys_rattoides,
		159 Mastacomys_fuscus,
		160 Mastomys_coucha,
		161 Mastomys_erythroleucus,
		162 Mastomys_hildebrandtii,
		163 Mastomys_huberti,
		164 Mastomys_kollmannspergeri,
		165 Mastomys_natalensis,
		166 Mastomys_pernanus,
		167 Mastomys_verheyeni,
		168 Maxomys_bartelsii,
		169 Maxomys_hellwaldii,
		170 Maxomys_surifer,
		171 Maxomys_whiteheadi,
		172 Melasmothrix_naso,
		173 Melomys_burtoni,
		174 Melomys_capensis,
		175 Melomys_cervinipes,
		176 Melomys_rubicola,
		177 Melomys_rufescens,
		178 Meriones_chengi,
		179 Meriones_crassus,
		180 Meriones_libycus,
		181 Meriones_meridianus,
		182 Meriones_rex,
		183 Meriones_shawi,
		184 Meriones_tamariscinus,
		185 Meriones_unguiculatus,
		186 Mesembriomys_gouldii,
		187 Mesembriomys_macrurus,
		188 Micaelamys_namaquensis,
		189 Micromys_minutus,
		190 Millardia_kathleenae,
		191 Millardia_meltada,
		192 Mus_abbotti,
		193 Mus_booduga,
		194 Mus_caroli,
		195 Mus_cervicolor,
		196 Mus_cookii,
		197 Mus_crociduroides,
		198 Mus_cypriacus,
		199 Mus_dunni,
		200 Mus_famulus,
		201 Mus_fragilicauda,
		202 Mus_haussa,
		203 Mus_indutus,
		204 Mus_lepidoides,
		205 Mus_macedonicus,
		206 Mus_mattheyi,
		207 Mus_minutoides,
		208 Mus_musculoides,
		209 Mus_nitidulus,
		210 Mus_pahari,
		211 Mus_platythrix,
		212 Mus_poschiavinus,
		213 Mus_saxicola,
		214 Mus_setulosus,
		215 Mus_shortridgei,
		216 Mus_spicilegus,
		217 Mus_spretus,
		218 Mus_terricolor,
		219 Mylomys_dybowskii,
		220 Myomys_albipes,
		221 Myomys_daltoni,
		222 Myomys_derooi,
		223 Myomys_fumatus,
		224 Myomyscus_brockmani,
		225 Myomyscus_verreauxii,
		226 Myomyscus_yemeni,
		227 Nesokia_indica,
		228 Niviventer_andersoni,
		229 Niviventer_confucianus,
		230 Niviventer_coxingi,
		231 Niviventer_cremoriventer,
		232 Niviventer_culturatus,
		233 Niviventer_eha,
		234 Niviventer_excelsior,
		235 Niviventer_fulvescens,
		236 Niviventer_niviventer,
		237 Niviventer_rapit,
		238 Nivivneter_brahma,
		239 Notomys_alexis,
		240 Notomys_aquilo,
		241 Notomys_fuscus,
		242 Notomys_mitchellii,
		243 Oenomys_hypoxanthus,
		244 Otomys_anchietae,
		245 Otomys_angoniensis,
		246 Otomys_irroratus,
		247 Otomys_sloggetti,
		248 Pachyuromys_duprasi,
		249 Parahydromys_asper,
		250 Paramelomys_levipes,
		251 Paramelomys_lorentzii,
		252 Paramelomys_platyops,
		253 Paramelomys_rubex,
		254 Parotomys_brantsii,
		255 Parotomys_littledalei,
		256 Paruromys_dominator,
		257 Pelomys_campanae,
		258 Pelomys_fallax,
		259 Phloeomys_cumingi,
		260 Pogonomelomys_mayeri,
		261 Pogonomys_loriae,
		262 Pogonomys_macrourus,
		263 Praomys_daltoni,
		264 Praomys_degraaffi,
		265 Praomys_delectorum,
		266 Praomys_hartwigi,
		267 Praomys_jacksoni,
		268 Praomys_mattheyi,
		269 Praomys_misonnei,
		270 Praomys_petteri,
		271 Praomys_taitae,
		272 Praomys_tullbergi,
		273 Psammomys_obesus,
		274 Psammomys_vexillaris,
		275 Pseudohydromys_ellermani,
		276 Pseudomys_albocinereus,
		277 Pseudomys_apodemoides,
		278 Pseudomys_australis,
		279 Pseudomys_bolami,
		280 Pseudomys_chapmani,
		281 Pseudomys_delicatulus,
		282 Pseudomys_desertor,
		283 Pseudomys_fieldi,
		284 Pseudomys_fumeus,
		285 Pseudomys_gracilicaudatus,
		286 Pseudomys_hermannsburgensis,
		287 Pseudomys_higginsi,
		288 Pseudomys_johnsoni,
		289 Pseudomys_laborifex,
		290 Pseudomys_nanus,
		291 Pseudomys_novaehollandiae,
		292 Pseudomys_occidentalis,
		293 Pseudomys_oralis,
		294 Pseudomys_patrius,
		295 Pseudomys_pilligaensis,
		296 Pseudomys_shortridgei,
		297 Rattus_argentiventer,
		298 Rattus_colletti,
		299 Rattus_everetti,
		300 Rattus_exulans,
		301 Rattus_fuscipes,
		302 Rattus_hoffmanni,
		303 Rattus_leucopus,
		304 Rattus_lutreolus,
		305 Rattus_mordax,
		306 Rattus_niobe,
		307 Rattus_novaeguineae,
		308 Rattus_praetor,
		309 Rattus_rattus,
		310 Rattus_sordidus,
		311 Rattus_steini,
		312 Rattus_tanezumi,
		313 Rattus_tiomanicus,
		314 Rattus_tunneyi,
		315 Rattus_verecundus,
		316 Rattus_villosissimus,
		317 Rhabdomys_pumilio,
		318 Rhombomys_opimus,
		319 Rhynchomys_isarogensis,
		320 Sekeetamys_calurus,
		321 Solomys_salebrosus,
		322 Stenocephalemys_albipes,
		323 Stenocephalemys_albocaudata,
		324 Stenocephalemys_griseicauda,
		325 Stochomys_longicaudatus,
		326 Sundamys_muelleri,
		327 Tarsomys_apoensis,
		328 Tatera_indica,
		329 Tatera_vicina,
		330 Taterillus_arenarius,
		331 Taterillus_emini,
		332 Taterillus_gracilis,
		333 Taterillus_pygargus,
		334 Thallomys_loringi,
		335 Thallomys_nigricauda,
		336 Thallomys_paedulcus,
		337 Tokudaia_osimensis,
		338 Uranomys_ruddi,
		339 Uromys_anak,
		340 Uromys_caudimaculatus,
		341 Uromys_hadrourus,
		342 Xeromys_myoides,
		343 Zelotomys_hildegardeae,
		344 Zyzomys_argurus,
		345 Zyzomys_palatilis,
		346 Zyzomys_woodwardi
		;
tree PAUP_1 = [&U] (1,((((((((((2,(3,(8,9)52.000000)98.000000)83.000000,4)63.000000,6)85.000000,5,(7,10)89.000000)55.900002,11,14)62.000000,12,13,84,(((((144,147)75.000000,146)75.000000,145)84.000000,148)62.000000,149)78.000000)58.599998,338)67.000000,((((((60,((178,181)99.000000,((179,182)100.000000,180)98.000000,(183,185)99.000000)83.000000,184,(273,274)86.000000,318)70.099998,331)55.099998,(((…
End;
