# Supplementary material for: Rapid progress on the vertebrate tree of life
Source: BMC Biol. 2010 Mar 8;8:19. doi: 10.1186/1741-7007-8-19 (PMC2842240; doi:10.1186/1741-7007-8-19)
Supplement: Additional file 3 — Phylogenies for 100 vertebrate clades A zip file containing the majority rule bootstrap consensus phylogenies for each of the clades that we analysed. These require freely available tree viewing software, such as FigTree or TreeView. [file 1741-7007-8-19-S3.ZIP › Supplementary_tree_files/Muscicapidae.con.tre]

#NEXUS
Begin trees; [Treefile saved Wed Nov 5 12:02:40 2008]
	Translate
		1 Bradornis_infuscatus,
		2 Bradornis_mariquensis,
		3 Cercotrichas_leucophrys,
		4 Cercotrichas_quadrivirigata,
		5 Chaimarrornis_leucocephalus,
		6 Cichlherminia_lherminieri,
		7 Cochoa_viridis,
		8 Copsychus_albospecularis,
		9 Copsychus_luzoniensis,
		10 Copsychus_malabaricus,
		11 Copsychus_saularis,
		12 Cossypha_anomala,
		13 Cossypha_archeri,
		14 Cossypha_caffra,
		15 Cossypha_cyanocampter,
		16 Cossypha_dichroa,
		17 Cossypha_isabellae,
		18 Cossypha_niveicapilla,
		19 Cossypha_polioptera,
		20 Cossyphicula_roberti,
		21 Cyanoptila_cyanomelana,
		22 Cyornis_banyumas,
		23 Cyornis_hainanus,
		24 Cyornis_rufigastra,
		25 Enicurus_leschenaulti,
		26 Enicurus_maculatus,
		27 Enicurus_ruficapilla,
		28 Enicurus_schistaceus,
		29 Enicurus_scouleri,
		30 Ficedula_albicilla,
		31 Ficedula_albicollis,
		32 Ficedula_bonthaina,
		33 Ficedula_buruensis,
		34 Ficedula_crypta,
		35 Ficedula_disposita,
		36 Ficedula_dumetoria,
		37 Ficedula_harterti,
		38 Ficedula_hodgsonii,
		39 Ficedula_hyperythra,
		40 Ficedula_hypoleuca,
		41 Ficedula_leucomelanura,
		42 Ficedula_monileger,
		43 Ficedula_mugimaki,
		44 Ficedula_narcissina,
		45 Ficedula_nigrorufa,
		46 Ficedula_parva,
		47 Ficedula_platenae,
		48 Ficedula_rufigula,
		49 Ficedula_sapphira,
		50 Ficedula_semitorquata,
		51 Ficedula_speculigera,
		52 Ficedula_strophiata,
		53 Ficedula_subrubra,
		54 Ficedula_superciliaris,
		55 Ficedula_timorensis,
		56 Ficedula_tricolor,
		57 Ficedula_westermanni,
		58 Ficedula_zanthopygia,
		59 Melaenornis_pallidus,
		60 Melaenornis_silens,
		61 Muscicapa_adusta,
		62 Muscicapa_caerulescens,
		63 Muscicapa_ferruginea,
		64 Muscicapa_infuscata,
		65 Muscicapa_sibirica,
		66 Muscicapa_striata,
		67 Muscicapa_strophiata,
		68 Muscicapa_thalassina,
		69 Muscicapella_hodgsoni,
		70 Myiophonus_caeruleus,
		71 Namibornis_herero,
		72 Nesocichla_eremita,
		73 Niltava_banyumas,
		74 Niltava_davidi,
		75 Niltava_sundara,
		76 Oenanthe_alboniger,
		77 Oenanthe_chrysopygia,
		78 Oenanthe_deserti,
		79 Oenanthe_finschii,
		80 Oenanthe_hispanica,
		81 Oenanthe_isabellina,
		82 Oenanthe_leucopyga,
		83 Oenanthe_lugens,
		84 Oenanthe_moesta,
		85 Oenanthe_oenanthe,
		86 Oenanthe_picata,
		87 Oenanthe_pleschanka,
		88 Paradoxornis_davidianus,
		89 Paradoxornis_gularis,
		90 Paradoxornis_guttaticollis,
		91 Paradoxornis_nipalensis,
		92 Paradoxornis_webbianus,
		93 Phoenicurus_auroreus,
		94 Phoenicurus_erythrogaster,
		95 Phoenicurus_frontalis,
		96 Phoenicurus_ochruros,
		97 Phoenicurus_phoenicurus,
		98 Phoenicurus_schisticeps,
		99 Pogonocichla_stellata,
		100 Psophocichla_litsitsirupa,
		101 Rhinomyias_goodfellowi,
		102 Rhyacornis_fuliginosa,
		103 Swynnertonia_swynnertoni,
		104 Thamnolea_cinnamomeiventris
		;
tree PAUP_1 = [&U] (1,2,3,4,5,(((6,72)100.000000,100)86.199997,7)86.900002,((8,11)66.099998,23)55.700001,9,10,(((12,18)96.000000,16)54.000000,15)59.000000,(13,14)95.000000,(17,99)70.099998,19,(20,103)54.700001,(21,68)71.599998,(22,73)88.699997,24,((25,26)90.400002,27)61.200001,28,29,(((30,46)97.000000,53)84.199997,(((31,40)71.800003,51)96.699997,50)96.199997)66.900002,(32,33)61.400002,(34,((36,47…
End;
