# Supplementary material for: Rapid progress on the vertebrate tree of life
Source: BMC Biol. 2010 Mar 8;8:19. doi: 10.1186/1741-7007-8-19 (PMC2842240; doi:10.1186/1741-7007-8-19)
Supplement: Additional file 3 — Phylogenies for 100 vertebrate clades A zip file containing the majority rule bootstrap consensus phylogenies for each of the clades that we analysed. These require freely available tree viewing software, such as FigTree or TreeView. [file 1741-7007-8-19-S3.ZIP › Supplementary_tree_files/Myctophiformes.con.tre]

#NEXUS
Begin trees; [Treefile saved Wed Nov 5 10:37:11 2008]
	Translate
		1 Benthosema_fibulatum,
		2 Benthosema_glaciale,
		3 Benthosema_suborbitale,
		4 Bolinichthys_indicus,
		5 Bolinichthys_longipes,
		6 Bolinichthys_supralateralis,
		7 Centrobranchus_nigroocellatus,
		8 Ceratoscopelus_maderensis,
		9 Ceratoscopelus_warmingii,
		10 Diaphus_bertelseni,
		11 Diaphus_dumerilii,
		12 Diaphus_effulgens,
		13 Diaphus_luetkeni,
		14 Diaphus_metopoclampus,
		15 Diaphus_mollis,
		16 Diaphus_rafinesquii,
		17 Diaphus_theta,
		18 Diaphus_thiollierei,
		19 Diaphus_watasei,
		20 Diogenichthys_atlanticus,
		21 Electrona_antarctica,
		22 Electrona_carlsbergi,
		23 Electrona_risso,
		24 Gonichthys_tenuiculus,
		25 Gymnoscopelus_bolini,
		26 Gymnoscopelus_nicholsi,
		27 Gymnoscopelus_piabilis,
		28 Hygophum_benoiti,
		29 Hygophum_hanseni,
		30 Hygophum_hygomii,
		31 Hygophum_macrochir,
		32 Hygophum_proximum,
		33 Hygophum_reinhardtii,
		34 Hygophum_taaningi,
		35 Krefftichthys_anderssoni,
		36 Lampadena_anomala,
		37 Lampadena_chavesi,
		38 Lampadena_luminosa,
		39 Lampadena_speculigera,
		40 Lampadena_urophaos,
		41 Lampanyctodes_hectoris,
		42 Lampanyctus_jordani,
		43 Lampanyctus_tenuiformis,
		44 Lampichthys_procerus,
		45 Lepidophanes_guentheri,
		46 Lobianchia_dofleini,
		47 Lobianchia_gemellarii,
		48 Loweina_terminata,
		49 Myctophum_asperum,
		50 Myctophum_nitidulum,
		51 Myctophum_punctatum,
		52 Nannobrachium_achirus,
		53 Nannobrachium_atrum,
		54 Nannobrachium_cuprarium,
		55 Nannobrachium_lineatum,
		56 Nannobrachium_regale,
		57 Nannobrachium_ritteri,
		58 Neoscopelus_macrolepidotus,
		59 Notolychnus_valdiviae,
		60 Notoscopelus_bolini,
		61 Notoscopelus_kroyeri,
		62 Notoscopelus_resplendens,
		63 Protomyctophum_andriashevi,
		64 Protomyctophum_arcticum,
		65 Protomyctophum_bolini,
		66 Protomyctophum_crockeri,
		67 Protomyctophum_thompsoni,
		68 Scopelengys_tristis,
		69 Scopelopsis_multipunctatus,
		70 Stenobrachius_leucopsarus,
		71 Stenobrachius_nannochir,
		72 Symbolophorus_californiensis,
		73 Symbolophorus_evermanni,
		74 Symbolophorus_veranyi,
		75 Taaningichthys_bathyphilus,
		76 Tarletonbeania_crenularis,
		77 Tarletonbeania_taylori,
		78 Triphoturus_mexicanus,
		79 Triphoturus_nigrescens
		;
tree PAUP_1 = [&U] (1,2,3,(4,25)93.099998,(5,(9,45)98.400002)95.400002,(6,8)76.599998,(7,24)93.000000,(10,12,14,16)74.500000,11,((13,19)64.199997,(15,17)70.099998,18)79.500000,20,(21,(22,(66,67)94.599998)61.500000,35)82.300003,23,26,27,(((28,(31,34)98.000000)57.099998,30)98.000000,(29,(32,33)59.000000)77.099998)94.000000,(36,37,38,40)55.400002,39,41,(((42,43)68.000000,(56,57)98.000000)66.500000,(…
End;
