# Supplementary material for: Rapid progress on the vertebrate tree of life
Source: BMC Biol. 2010 Mar 8;8:19. doi: 10.1186/1741-7007-8-19 (PMC2842240; doi:10.1186/1741-7007-8-19)
Supplement: Additional file 3 — Phylogenies for 100 vertebrate clades A zip file containing the majority rule bootstrap consensus phylogenies for each of the clades that we analysed. These require freely available tree viewing software, such as FigTree or TreeView. [file 1741-7007-8-19-S3.ZIP › Supplementary_tree_files/Nectariniidae.con.tre]

#NEXUS 

Begin trees;  [Treefile saved Tue Nov  4 14:39:39 2008]


	Translate
		1 Aethopyga_boltoni,
		2 Aethopyga_flagrans,
		3 Anthreptes_collaris,
		4 Anthreptes_fraseri,
		5 Anthreptes_malacensis,
		6 Anthreptes_orientalis,
		7 Cyanomitra_obscura,
		8 Dicaeum_aeneum,
		9 Dicaeum_hirundinaceum,
		10 Dicaeum_pectorale,
		11 Dicaeum_trigonostigma,
		12 Nectarinia_adelberti,
		13 Nectarinia_afra,
		14 Nectarinia_alinae,
		15 Nectarinia_balfouri,
		16 Nectarinia_bouvieri,
		17 Nectarinia_chalybea,
		18 Nectarinia_chloropygia,
		19 Nectarinia_coquereli,
		20 Nectarinia_dussumieri,
		21 Nectarinia_erythrocerca,
		22 Nectarinia_humbloti,
		23 Nectarinia_jugularis,
		24 Nectarinia_kilimensis,
		25 Nectarinia_loveridgei,
		26 Nectarinia_mediocris,
		27 Nectarinia_minulla,
		28 Nectarinia_moreaui,
		29 Nectarinia_notata,
		30 Nectarinia_olivacea,
		31 Nectarinia_oritis,
		32 Nectarinia_preussi,
		33 Nectarinia_regia,
		34 Nectarinia_rufipennis,
		35 Nectarinia_senegalensis,
		36 Nectarinia_sovimanga,
		37 Nectarinia_talatala,
		38 Nectarinia_venusta,
		39 Promerops_cafer
		;
tree PAUP_1 = [&U] (1,(2,(3,23)56.700001,4,6,(7,30)84.900002,8,(9,10)64.000000,11,12,(13,17,((25,28)88.900002,26)51.599998,32,33)60.599998,14,15,((16,38)88.599998,37)80.000000,(18,27)72.699997,(19,20,22,36)61.799999,21,24,29,31,34,35,39)66.900002,5)0;
End;
