# Supplementary material for: Rapid progress on the vertebrate tree of life
Source: BMC Biol. 2010 Mar 8;8:19. doi: 10.1186/1741-7007-8-19 (PMC2842240; doi:10.1186/1741-7007-8-19)
Supplement: Additional file 3 — Phylogenies for 100 vertebrate clades A zip file containing the majority rule bootstrap consensus phylogenies for each of the clades that we analysed. These require freely available tree viewing software, such as FigTree or TreeView. [file 1741-7007-8-19-S3.ZIP › Supplementary_tree_files/Nesomyidae.con.tre]

#NEXUS 

Begin trees;  [Treefile saved Wed Nov  5 10:09:31 2008]


	Translate
		1 Beamys_hindei,
		2 Brachytarsomys_albicauda,
		3 Brachyuromys_betsileoensis,
		4 Brachyuromys_ramirohitra,
		5 Cricetomys_emini,
		6 Cricetomys_gambianus,
		7 Dendromus_mystacalis,
		8 Dendromus_nyikae,
		9 Eliurus_ellermani,
		10 Eliurus_grandidieri,
		11 Eliurus_majori,
		12 Eliurus_minor,
		13 Eliurus_myoxinus,
		14 Eliurus_tanala,
		15 Eliurus_webbi,
		16 Gymnuromys_roberti,
		17 Hypogeomys_antimena,
		18 Macrotarsomys_bastardi,
		19 Macrotarsomys_ingens,
		20 Monticolomys_koopmani,
		21 Mystromys_albicaudatus,
		22 Nesomys_audeberti,
		23 Nesomys_rufus,
		24 Petromyscus_collinus,
		25 Saccostomus_campestris,
		26 Steatomys_parvus,
		27 Voalavo_gymnocaudus
		;
tree PAUP_1 = [&U] (1,(((((2,((((9,14)99.266670,11,(12,13)66.800003,15)83.533333,10,27)94.099998,16)88.599998)93.000000,((((3,4)99.400002,(22,23)99.400002)98.300003,17)62.966667,(18,20)85.099998,19)79.800003)96.000000,(21,24)99.000000)98.199997,7)62.233334,(8,25,26)69.766670)94.500000,(5,6)98.900002)0;
End;
