# Supplementary material for: Rapid progress on the vertebrate tree of life
Source: BMC Biol. 2010 Mar 8;8:19. doi: 10.1186/1741-7007-8-19 (PMC2842240; doi:10.1186/1741-7007-8-19)
Supplement: Additional file 3 — Phylogenies for 100 vertebrate clades A zip file containing the majority rule bootstrap consensus phylogenies for each of the clades that we analysed. These require freely available tree viewing software, such as FigTree or TreeView. [file 1741-7007-8-19-S3.ZIP › Supplementary_tree_files/Osteoglossiformes.con.tre]

#NEXUS
Begin trees; [Treefile saved Wed Nov 5 10:55:49 2008]
	Translate
		1 Arapaima_gigas,
		2 Boulengeromyrus_knoepffleri,
		3 Brienomyrus_brachyistius,
		4 Brienomyrus_curvifrons,
		5 Brienomyrus_hopkinsi,
		6 Brienomyrus_longicaudatus,
		7 Campylomormyrus_compressirostris,
		8 Campylomormyrus_curvirostris,
		9 Campylomormyrus_elephas,
		10 Campylomormyrus_numenius,
		11 Campylomormyrus_rhynchophorus,
		12 Campylomormyrus_tamandua,
		13 Campylomormyrus_tshokwe,
		14 Chitala_chitala,
		15 Chitala_ornata,
		16 Genyomyrus_donnyi,
		17 Gnathonemus_petersii,
		18 Gymnarchus_niloticus,
		19 Heterotis_niloticus,
		20 Hiodon_alosoides,
		21 Hippopotamyrus_batesii,
		22 Hippopotamyrus_discorhynchus,
		23 Hippopotamyrus_psittacus,
		24 Hippopotamyrus_wilverthi,
		25 Isichthys_henryi,
		26 Ivindomyrus_opdenboschi,
		27 Marcusenius_altisambesi,
		28 Marcusenius_conicephalus,
		29 Marcusenius_devosi,
		30 Marcusenius_greshoffi,
		31 Marcusenius_macrolepidotus,
		32 Marcusenius_moorii,
		33 Marcusenius_ntemensis,
		34 Marcusenius_pongolensis,
		35 Marcusenius_senegalensis,
		36 Marcusenius_ussheri,
		37 Mormyrops_anguilloides,
		38 Mormyrops_masuianus,
		39 Mormyrops_nigricans,
		40 Mormyrops_zanclirostris,
		41 Mormyrus_ovis,
		42 Mormyrus_rume,
		43 Mormyrus_subundulatus,
		44 Myomyrus_macrops,
		45 Myomyrus_pharao,
		46 Notopterus_notopterus,
		47 Osteoglossum_bicirrhosum,
		48 Osteoglossum_ferreirai,
		49 Pantodon_buchholzi,
		50 Papyrocranus_afer,
		51 Paramormyrops_gabonensis,
		52 Petrocephalus_bovei,
		53 Petrocephalus_microphthalmus,
		54 Petrocephalus_simus,
		55 Petrocephalus_soudanensis,
		56 Pollimyrus_adspersus,
		57 Pollimyrus_castelnaui,
		58 Pollimyrus_isidori,
		59 Pollimyrus_marchei,
		60 Pollimyrus_marianne,
		61 Pollimyrus_petricolus,
		62 Scleropages_formosus,
		63 Scleropages_jardinii,
		64 Scleropages_leichardti,
		65 Xenomystus_nigri
		;
tree PAUP_1 = [&U] (1,(((((((((((2,(26,59)100.000000)100.000000,(((4,6)87.599998,5,21,51)99.000000,(28,33)99.800003)100.000000)60.000000,((((((((7,11)53.000000,8,9,10)86.400002,13)100.000000,12)73.000000,17)99.800003,16,32)62.200001,((22,24)82.900002,23)99.900002,30)75.900002,((((27,31)100.000000,34)99.300003,35)66.699997,29,36)100.000000)100.000000,((56,(58,61)51.700001)97.900002,(57,60)100.0000…
End;
