# Supplementary material for: Rapid progress on the vertebrate tree of life
Source: BMC Biol. 2010 Mar 8;8:19. doi: 10.1186/1741-7007-8-19 (PMC2842240; doi:10.1186/1741-7007-8-19)
Supplement: Additional file 3 — Phylogenies for 100 vertebrate clades A zip file containing the majority rule bootstrap consensus phylogenies for each of the clades that we analysed. These require freely available tree viewing software, such as FigTree or TreeView. [file 1741-7007-8-19-S3.ZIP › Supplementary_tree_files/Palaeognathae.con.tre]

#NEXUS 

Begin trees;  [Treefile saved Thu Oct  2 15:16:17 2008]


	Translate
		1 Anomalopteryx_didiformis,
		2 Apteryx_australis,
		3 Apteryx_haastii,
		4 Apteryx_owenii,
		5 Apteryx_rowi,
		6 Casuarius_bennetti,
		7 Crypturellus_strigulosus,
		8 Crypturellus_tataupa,
		9 Crypturellus_undulatus,
		10 Dinornis_giganteus,
		11 Dinornis_novaezealandiae,
		12 Dinornis_robustus,
		13 Dinornis_struthoides,
		14 Dromaius_novaehollandiae,
		15 Emeus_crassus,
		16 Eudromia_elegans,
		17 Euryapteryx_curtus,
		18 Euryapteryx_geranoides,
		19 Megalapteryx_benhami,
		20 Megalapteryx_didinus,
		21 Nothoprocta_ornata,
		22 Nothoprocta_perdicaria,
		23 Pachyornis_australis,
		24 Pachyornis_elephantopus,
		25 Pachyornis_mappini,
		26 Pterocnemia_pennata,
		27 Rhea_americana,
		28 Struthio_camelus,
		29 Tinamus_guttatus,
		30 Tinamus_tao
		;
tree PAUP_1 = [&U] (1,(((((2,5)100.000000,(3,4)99.000000)81.099998,(6,14)96.900002,(7,((21,22)61.777779,30)59.583332)84.880554,((8,9)60.633335,16)68.199997,(26,27)93.877777,28,29)70.500000,((10,12)94.400002,(11,13)97.800003)86.900002,(19,20)94.900002)54.599998,((23,25)81.400002,24)95.500000)92.400002,(15,(17,18)76.599998)97.500000)0;
End;
