# Supplementary material for: Rapid progress on the vertebrate tree of life
Source: BMC Biol. 2010 Mar 8;8:19. doi: 10.1186/1741-7007-8-19 (PMC2842240; doi:10.1186/1741-7007-8-19)
Supplement: Additional file 3 — Phylogenies for 100 vertebrate clades A zip file containing the majority rule bootstrap consensus phylogenies for each of the clades that we analysed. These require freely available tree viewing software, such as FigTree or TreeView. [file 1741-7007-8-19-S3.ZIP › Supplementary_tree_files/Paracanthopterygii.con.tre]

#NEXUS
Begin trees; [Treefile saved Tue Nov 4 14:49:07 2008]
	Translate
		1 Antimora_rostrata,
		2 Brosme_brosme,
		3 Brosmophycis_marginata,
		4 Brotulotaenia_crassa,
		5 Ciliata_septentrionalis,
		6 Coryphaenoides_armatus,
		7 Coryphaenoides_brevibarbis,
		8 Coryphaenoides_carapinus,
		9 Coryphaenoides_guentheri,
		10 Coryphaenoides_leptolepis,
		11 Coryphaenoides_mediterraneus,
		12 Coryphaenoides_rupestris,
		13 Enchelyopus_cimbrius,
		14 Gadiculus_argenteus,
		15 Gadus_macrocephalus,
		16 Gadus_morhua,
		17 Gadus_ogac,
		18 Gaidropsarus_biscayensis,
		19 Gaidropsarus_mediterraneus,
		20 Genypterus_blacodes,
		21 Guttigadus_latifrons,
		22 Halargyreus_johnsonii,
		23 Lepidion_inosimae,
		24 Lophius_budegassa,
		25 Lophius_piscatorius,
		26 Lota_lota,
		27 Lotella_rhacina,
		28 Lyconus_brachycolus,
		29 Lyconus_pinnatus,
		30 Macrourus_berglax,
		31 Macruronus_magellanicus,
		32 Macruronus_novaezelandiae,
		33 Melanogrammus_aeglefinus,
		34 Melanonus_zugmayeri,
		35 Merlangius_merlangus,
		36 Merluccius_albidus,
		37 Merluccius_angustimanus,
		38 Merluccius_australis,
		39 Merluccius_bilinearis,
		40 Merluccius_capensis,
		41 Merluccius_gayi,
		42 Merluccius_hubbsi,
		43 Merluccius_merluccius,
		44 Merluccius_paradoxus,
		45 Merluccius_polli,
		46 Merluccius_productus,
		47 Merluccius_senegalensis,
		48 Microgadus_proximus,
		49 Microgadus_tomcod,
		50 Micromesistius_australis,
		51 Micromesistius_poutassou,
		52 Molva_molva,
		53 Mora_moro,
		54 Odontomacrurus_murrayi,
		55 Percopsis_omiscomaycus,
		56 Phycis_blennoides,
		57 Pollachius_pollachius,
		58 Pollachius_virens,
		59 Porichthys_myriaster,
		60 Porichthys_notatus,
		61 Pseudonezumia_flagellicauda,
		62 Pseudophycis_bachus,
		63 Pseudophycis_barbata,
		64 Squalogadus_modificatus,
		65 Steindachneria_argentea,
		66 Theragra_chalcogramma,
		67 Theragra_finnmarchica,
		68 Trisopterus_esmarkii,
		69 Trisopterus_luscus,
		70 Trisopterus_minutus
		;
tree PAUP_1 = [&U] (1,(((2,52)92.800003,(3,20)61.000000,4,(5,(13,19)57.900002,18)63.599998,(((((6,10)50.099998,7)59.000000,8)65.000000,11)73.900002,9)79.300003,12,14,(15,17)69.500000,16,21,(24,25)63.299999,26,27,(28,29)75.900002,30,(31,(36,((37,41)81.000000,46)92.000000,38,(39,((40,(43,47)80.000000)96.000000,(44,45)97.000000)94.000000)70.099998,42)68.300003)62.700001,32,(33,35)85.699997,34,48,49,…
End;
