# Supplementary material for: Rapid progress on the vertebrate tree of life
Source: BMC Biol. 2010 Mar 8;8:19. doi: 10.1186/1741-7007-8-19 (PMC2842240; doi:10.1186/1741-7007-8-19)
Supplement: Additional file 3 — Phylogenies for 100 vertebrate clades A zip file containing the majority rule bootstrap consensus phylogenies for each of the clades that we analysed. These require freely available tree viewing software, such as FigTree or TreeView. [file 1741-7007-8-19-S3.ZIP › Supplementary_tree_files/Pelecaniformes.con.tre]

#NEXUS
Begin trees; [Treefile saved Thu Oct 2 07:23:37 2008]
	Translate
		1 Anhinga_anhinga,
		2 Anhinga_novaehollandiae,
		3 Anhinga_rufa,
		4 Fregata_andrewsi,
		5 Fregata_aquila,
		6 Fregata_ariel,
		7 Fregata_magnificens,
		8 Fregata_minor,
		9 Morus_bassanus,
		10 Morus_capensis,
		11 Morus_serrator,
		12 Papasula_abbotti,
		13 Pelecanus_conspicillatus,
		14 Pelecanus_crispus,
		15 Pelecanus_erythrorhynchos,
		16 Pelecanus_occidentalis,
		17 Phaethon_aethereus,
		18 Phaethon_lepturus,
		19 Phaethon_rubricauda,
		20 Phalacrocorax_albiventer,
		21 Phalacrocorax_auritus,
		22 Phalacrocorax_bougainvillii,
		23 Phalacrocorax_brasilianus,
		24 Phalacrocorax_campbelli,
		25 Phalacrocorax_capillatus,
		26 Phalacrocorax_carbo,
		27 Phalacrocorax_chalconotus,
		28 Phalacrocorax_featherstoni,
		29 Phalacrocorax_magellanicus,
		30 Phalacrocorax_melanoleucos,
		31 Phalacrocorax_onslowi,
		32 Phalacrocorax_pelagicus,
		33 Phalacrocorax_punctatus,
		34 Phalacrocorax_purpurascens,
		35 Phalacrocorax_pygmeus,
		36 Phalacrocorax_sulcirostris,
		37 Phalacrocorax_urile,
		38 Phalacrocorax_varius,
		39 Sula_dactylatra,
		40 Sula_granti,
		41 Sula_leucogaster,
		42 Sula_nebouxii,
		43 Sula_sula,
		44 Sula_variegata
		;
tree PAUP_1 = [&U] (1,(2,3)100.000000,((((((4,8)67.199997,(5,7)98.000000)82.500000,6)99.300003,((13,((14,16)66.933334,15)78.550003)100.000000,(17,(18,19)92.500000)100.000000)100.000000)98.000000,(((9,(10,11)99.666664)100.000000,12)93.699997,((((39,40)100.000000,(42,44)100.000000)99.500000,41)100.000000,43)100.000000)99.000000)85.666664,((((((((20,34)72.366669,(24,(27,31)97.199997)80.300003)68.533…
End;
