# Supplementary material for: Rapid progress on the vertebrate tree of life
Source: BMC Biol. 2010 Mar 8;8:19. doi: 10.1186/1741-7007-8-19 (PMC2842240; doi:10.1186/1741-7007-8-19)
Supplement: Additional file 3 — Phylogenies for 100 vertebrate clades A zip file containing the majority rule bootstrap consensus phylogenies for each of the clades that we analysed. These require freely available tree viewing software, such as FigTree or TreeView. [file 1741-7007-8-19-S3.ZIP › Supplementary_tree_files/Percidae.con.tre]

#NEXUS
Begin trees; [Treefile saved Sat Nov 8 19:12:45 2008]
	Translate
		1 Ammocrypta_beanii,
		2 Ammocrypta_bifascia,
		3 Ammocrypta_clara,
		4 Ammocrypta_meridiana,
		5 Ammocrypta_pellucida,
		6 Ammocrypta_vivax,
		7 Crystallaria_asprella,
		8 Etheostoma_acuticeps,
		9 Etheostoma_aquali,
		10 Etheostoma_artesiae,
		11 Etheostoma_asprigene,
		12 Etheostoma_australe,
		13 Etheostoma_baileyi,
		14 Etheostoma_barbouri,
		15 Etheostoma_barrenense,
		16 Etheostoma_basilare,
		17 Etheostoma_bellator,
		18 Etheostoma_bellum,
		19 Etheostoma_bison,
		20 Etheostoma_blennioides,
		21 Etheostoma_blennius,
		22 Etheostoma_boschungi,
		23 Etheostoma_brevirostrum,
		24 Etheostoma_burri,
		25 Etheostoma_caeruleum,
		26 Etheostoma_camurum,
		27 Etheostoma_chermocki,
		28 Etheostoma_chienense,
		29 Etheostoma_chlorobranchium,
		30 Etheostoma_chlorosomum,
		31 Etheostoma_chuckwachatte,
		32 Etheostoma_cinereum,
		33 Etheostoma_collettei,
		34 Etheostoma_colorosum,
		35 Etheostoma_coosae,
		36 Etheostoma_corona,
		37 Etheostoma_cragini,
		38 Etheostoma_crossopterum,
		39 Etheostoma_denoncourti,
		40 Etheostoma_derivativum,
		41 Etheostoma_ditrema,
		42 Etheostoma_douglasi,
		43 Etheostoma_duryi,
		44 Etheostoma_edwini,
		45 Etheostoma_etnieri,
		46 Etheostoma_etowahae,
		47 Etheostoma_euzonum,
		48 Etheostoma_exile,
		49 Etheostoma_flabellare,
		50 Etheostoma_flavum,
		51 Etheostoma_forbesi,
		52 Etheostoma_fricksium,
		53 Etheostoma_grahami,
		54 Etheostoma_histrio,
		55 Etheostoma_hopkinsi,
		56 Etheostoma_inscriptum,
		57 Etheostoma_jordani,
		58 Etheostoma_juliae,
		59 Etheostoma_kanawhae,
		60 Etheostoma_kantuckeense,
		61 Etheostoma_kennicotti,
		62 Etheostoma_lachneri,
		63 Etheostoma_lawrencei,
		64 Etheostoma_lepidum,
		65 Etheostoma_lugoi,
		66 Etheostoma_luteovinctum,
		67 Etheostoma_lynceum,
		68 Etheostoma_maculatum,
		69 Etheostoma_microlepidum,
		70 Etheostoma_moorei,
		71 Etheostoma_neopterum,
		72 Etheostoma_nianguae,
		73 Etheostoma_nigripinne,
		74 Etheostoma_nigrum,
		75 Etheostoma_nuchale,
		76 Etheostoma_obeyense,
		77 Etheostoma_occidentale,
		78 Etheostoma_olivaceum,
		79 Etheostoma_olmstedi,
		80 Etheostoma_oophylax,
		81 Etheostoma_orientale,
		82 Etheostoma_osburni,
		83 Etheostoma_pallididorsum,
		84 Etheostoma_percnurum,
		85 Etheostoma_planasaxatile,
		86 Etheostoma_podostemone,
		87 Etheostoma_pottsii,
		88 Etheostoma_pseudovulatum,
		89 Etheostoma_punctulatum,
		90 Etheostoma_pyrrhogaster,
		91 Etheostoma_radiosum,
		92 Etheostoma_rafinesquei,
		93 Etheostoma_ramseyi,
		94 Etheostoma_raneyi,
		95 Etheostoma_rubrum,
		96 Etheostoma_rufilineatum,
		97 Etheostoma_rupestre,
		98 Etheostoma_sagitta,
		99 Etheostoma_sanguifluum,
		100 Etheostoma_scotti,
		101 Etheostoma_segrex,
		102 Etheostoma_simoterum,
		103 Etheostoma_smithi,
		104 Etheostoma_spectabile,
		105 Etheostoma_squamiceps,
		106 Etheostoma_stigmaeum,
		107 Etheostoma_striatulum,
		108 Etheostoma_swaini,
		109 Etheostoma_swannanoa,
		110 Etheostoma_tallapoosae,
		111 Etheostoma_tecumsehi,
		112 Etheostoma_tennesseense,
		113 Etheostoma_tetrazonum,
		114 Etheostoma_thalassinum,
		115 Etheostoma_tippecanoe,
		116 Etheostoma_tuscumbia,
		117 Etheostoma_uniporum,
		118 Etheostoma_variatum,
		119 Etheostoma_virgatum,
		120 Etheostoma_vitreum,
		121 Etheostoma_vulneratum,
		122 Etheostoma_wapiti,
		123 Etheostoma_whipplei,
		124 Etheostoma_zonale,
		125 Etheostoma_zonistium,
		126 Gymnocephalus_cernuus,
		127 Gymnocephalus_schraetser,
		128 Perca_flavescens,
		129 Perca_fluviatilis,
		130 Perca_schrenkii,
		131 Percina_antesella,
		132 Percina_aurantiaca,
		133 Percina_aurolineata,
		134 Percina_aurora,
		135 Percina_austroperca,
		136 Percina_bimaculata,
		137 Percina_brevicauda,
		138 Percina_burtoni,
		139 Percina_caprodes,
		140 Percina_carbonaria,
		141 Percina_copelandi,
		142 Percina_crassa,
		143 Percina_cymatotaenia,
		144 Percina_evides,
		145 Percina_fulvitaenia,
		146 Percina_gymnocephala,
		147 Percina_jenkinsi,
		148 Percina_kathae,
		149 Percina_kusha,
		150 Percina_lenticula,
		151 Percina_macrolepida,
		152 Percina_maculata,
		153 Percina_nasuta,
		154 Percina_nebulosa,
		155 Percina_nigrofasciata,
		156 Percina_notogramma,
		157 Percina_ouachitae,
		158 Percina_oxyrhynchus,
		159 Percina_palmaris,
		160 Percina_pantherina,
		161 Percina_peltata,
		162 Percina_phoxocephala,
		163 Percina_rex,
		164 Percina_roanoka,
		165 Percina_sciera,
		166 Percina_shumardi,
		167 Percina_sipsi,
		168 Percina_smithvanizi,
		169 Percina_squamata,
		170 Percina_stictogaster,
		171 Percina_suttkusi,
		172 Percina_tanasi,
		173 Percina_uranidea,
		174 Percina_vigil,
		175 Romanichthys_valsanicola,
		176 Sander_canadensis,
		177 Sander_lucioperca,
		178 Sander_marinus,
		179 Sander_vitreus,
		180 Sander_volgensis,
		181 Zingel_streber,
		182 Zingel_zingel
		;
tree PAUP_1 = [&U] (1,2,(((3,5)92.000000,(7,(((8,(((9,(68,(69,99)99.000000)99.000000)99.000000,(121,122)100.000000)91.000000,((18,26)98.800003,29,(70,95)98.000000)98.000000)99.000000,31,(39,115)100.000000,((42,46)61.099998,57)100.000000,96)84.000000,58)97.000000,(((((10,123)100.000000,91)100.000000,(((11,(33,108)56.799999,(41,75)96.599998)51.000000,(25,117)100.000000)95.000000,(12,(((53,(65,101)9…
End;
