# Supplementary material for: Rapid progress on the vertebrate tree of life
Source: BMC Biol. 2010 Mar 8;8:19. doi: 10.1186/1741-7007-8-19 (PMC2842240; doi:10.1186/1741-7007-8-19)
Supplement: Additional file 3 — Phylogenies for 100 vertebrate clades A zip file containing the majority rule bootstrap consensus phylogenies for each of the clades that we analysed. These require freely available tree viewing software, such as FigTree or TreeView. [file 1741-7007-8-19-S3.ZIP › Supplementary_tree_files/Perissodactyla.con.tre]

#NEXUS 

Begin trees;  [Treefile saved Wed Nov  5 15:14:27 2008]


	Translate
		1 Ceratotherium_simum,
		2 Coelodonta_antiquitatis,
		3 Dicerorhinus_sumatrensis,
		4 Diceros_bicornis,
		5 Equus_grevyi,
		6 Equus_hemionus,
		7 Equus_hydruntinus,
		8 Equus_kiang,
		9 Equus_neogeus,
		10 Equus_przewalskii,
		11 Hippidion_saldiasi,
		12 Rhinoceros_sondaicus,
		13 Rhinoceros_unicornis,
		14 Tapirus_bairdii,
		15 Tapirus_indicus,
		16 Tapirus_pinchaque,
		17 Tapirus_terrestris
		;
tree PAUP_1 = [&U] (1,(((2,3)99.000000,(12,13)100.000000)100.000000,((5,(((6,7)82.466667,8)52.466667,(9,10)100.000000,11)90.166664)100.000000,((14,(16,17)100.000000)69.000000,15)100.000000)100.000000)68.083336,4)0;
End;
