# Supplementary material for: Rapid progress on the vertebrate tree of life
Source: BMC Biol. 2010 Mar 8;8:19. doi: 10.1186/1741-7007-8-19 (PMC2842240; doi:10.1186/1741-7007-8-19)
Supplement: Additional file 3 — Phylogenies for 100 vertebrate clades A zip file containing the majority rule bootstrap consensus phylogenies for each of the clades that we analysed. These require freely available tree viewing software, such as FigTree or TreeView. [file 1741-7007-8-19-S3.ZIP › Supplementary_tree_files/Petromyzontiformes.con.tre]

#NEXUS 

Begin trees;  [Treefile saved Tue Sep 30 15:36:36 2008]


	Translate
		1 Entosphenus_hubbsi,
		2 Entosphenus_lethophagus,
		3 Entosphenus_macrostomus,
		4 Entosphenus_minimus,
		5 Entosphenus_similis,
		6 Entosphenus_tridentatus,
		7 Eudontomyzon_mariae,
		8 Ichthyomyzon_bdellium,
		9 Ichthyomyzon_castaneus,
		10 Ichthyomyzon_fossor,
		11 Ichthyomyzon_greeleyi,
		12 Ichthyomyzon_unicuspis,
		13 Lampetra_aepyptera,
		14 Lampetra_appendix,
		15 Lampetra_ayresii,
		16 Lampetra_fluviatilis,
		17 Lampetra_planeri,
		18 Lampetra_richardsoni,
		19 Lampetra_tridentatus,
		20 Lethenteron_japonicum,
		21 Lethenteron_kessleri,
		22 Lethenteron_reissneri,
		23 Lethenteron_zanandreai,
		24 Petromyzon_marinus
		;
tree PAUP_1 = [&U] (1,((((2,3)60.700001,6)69.699997,4,5)89.800003,7,(((8,11)97.300003,9)72.599998,(10,12)100.000000)92.599998,13,14,(16,17)66.733330,19,(20,21)90.500000,(22,24)50.200001,23)85.800003,(15,18)95.199997)0;
End;
