# Supplementary material for: Rapid progress on the vertebrate tree of life
Source: BMC Biol. 2010 Mar 8;8:19. doi: 10.1186/1741-7007-8-19 (PMC2842240; doi:10.1186/1741-7007-8-19)
Supplement: Additional file 3 — Phylogenies for 100 vertebrate clades A zip file containing the majority rule bootstrap consensus phylogenies for each of the clades that we analysed. These require freely available tree viewing software, such as FigTree or TreeView. [file 1741-7007-8-19-S3.ZIP › Supplementary_tree_files/Phyllostomidae.con.tre]

#NEXUS
Begin trees; [Treefile saved Sun Nov 9 19:35:53 2008]
	Translate
		1 Ametrida_centurio,
		2 Anoura_caudifer,
		3 Anoura_geoffroyi,
		4 Anoura_latidens,
		5 Ardops_nichollsi,
		6 Ariteus_flavescens,
		7 Artibeus_amplus,
		8 Artibeus_anderseni,
		9 Artibeus_aztecus,
		10 Artibeus_cinereus,
		11 Artibeus_concolor,
		12 Artibeus_fimbriatus,
		13 Artibeus_fraterculus,
		14 Artibeus_fuliginosus,
		15 Artibeus_glaucus,
		16 Artibeus_hartii,
		17 Artibeus_hirsutus,
		18 Artibeus_inopinatus,
		19 Artibeus_intermedius,
		20 Artibeus_jamaicensis,
		21 Artibeus_lituratus,
		22 Artibeus_obscurus,
		23 Artibeus_phaeotis,
		24 Artibeus_planirostris,
		25 Artibeus_schwartzi,
		26 Artibeus_toltecus,
		27 Brachyphylla_cavernarum,
		28 Brachyphylla_nana,
		29 Brachyphylla_pumila,
		30 Carollia_benkeithi,
		31 Carollia_brevicauda,
		32 Carollia_castanea,
		33 Carollia_perspicillata,
		34 Carollia_sowelli,
		35 Carollia_subrufa,
		36 Centurio_senex,
		37 Chiroderma_doriae,
		38 Chiroderma_improvisum,
		39 Chiroderma_salvini,
		40 Chiroderma_trinitatum,
		41 Chiroderma_villosum,
		42 Choeroniscus_godmani,
		43 Choeroniscus_minor,
		44 Choeronycteris_mexicana,
		45 Chrotopterus_auritus,
		46 Dermanura_bogotensis,
		47 Dermanura_rava,
		48 Dermanura_rosenbergi,
		49 Desmodus_rotundus,
		50 Diaemus_youngi,
		51 Diphylla_ecaudata,
		52 Ectophylla_alba,
		53 Erophylla_bombifrons,
		54 Erophylla_sezekorni,
		55 Glossophaga_commissarisi,
		56 Glossophaga_leachi,
		57 Glossophaga_longirostris,
		58 Glossophaga_morenoi,
		59 Glossophaga_soricina,
		60 Glyphonycteris_daviesi,
		61 Glyphonycteris_sylvestris,
		62 Hylonycteris_underwoodi,
		63 Leptonycteris_curasoae,
		64 Leptonycteris_nivalis,
		65 Lionycteris_spurrelli,
		66 Lonchophylla_chocoana,
		67 Lonchophylla_handleyi,
		68 Lonchophylla_mordax,
		69 Lonchophylla_robusta,
		70 Lonchophylla_thomasi,
		71 Lophostoma_carrikeri,
		72 Lophostoma_schulzi,
		73 Lophostoma_silvicola,
		74 Macrotus_californicus,
		75 Macrotus_waterhousii,
		76 Mesophylla_macconnelli,
		77 Micronycteris_brachyotis,
		78 Micronycteris_brosseti,
		79 Micronycteris_giovanniae,
		80 Micronycteris_hirsuta,
		81 Micronycteris_homezi,
		82 Micronycteris_matses,
		83 Micronycteris_megalotis,
		84 Micronycteris_microtis,
		85 Micronycteris_minuta,
		86 Micronycteris_nicefori,
		87 Micronycteris_schmidtorum,
		88 Mimon_crenulatum,
		89 Monophyllus_plethodon,
		90 Monophyllus_redmani,
		91 Musonycteris_harrisoni,
		92 Phylloderma_stenops,
		93 Phyllonycteris_aphylla,
		94 Phyllops_falcatus,
		95 Phyllostomus_elongatus,
		96 Phyllostomus_hastatus,
		97 Platalina_genovensium,
		98 Platyrrhinus_aurarius,
		99 Platyrrhinus_brachycephalus,
		100 Platyrrhinus_dorsalis,
		101 Platyrrhinus_helleri,
		102 Platyrrhinus_lineatus,
		103 Pygoderma_bilabiatum,
		104 Rhinophylla_fischerae,
		105 Rhinophylla_pumilio,
		106 Sphaeronycteris_toxophyllum,
		107 Stenoderma_rufum,
		108 Sturnira_aratathomasi,
		109 Sturnira_bidens,
		110 Sturnira_bogotensis,
		111 Sturnira_erythromos,
		112 Sturnira_lilium,
		113 Sturnira_ludovici,
		114 Sturnira_luisi,
		115 Sturnira_magna,
		116 Sturnira_mordax,
		117 Sturnira_nana,
		118 Sturnira_oporaphilum,
		119 Sturnira_parvidens,
		120 Sturnira_tildae,
		121 Tonatia_bidens,
		122 Tonatia_brasiliense,
		123 Tonatia_carrikeri,
		124 Tonatia_evotis,
		125 Tonatia_saurophila,
		126 Tonatia_schulzi,
		127 Uroderma_bilobatum,
		128 Uroderma_magnirostrum,
		129 Vampyressa_bidens,
		130 Vampyressa_brocki,
		131 Vampyressa_melissa,
		132 Vampyressa_nymphaea,
		133 Vampyressa_pusilla,
		134 Vampyressa_thyone,
		135 Vampyrodes_caraccioli,
		136 Vampyrum_spectrum
		;
tree PAUP_1 = [&U] (1,((((((((((((((2,(3,4)92.500000)83.199997,(((27,29)98.599998,28)95.699997,((53,54)100.000000,93)99.900002)59.299999,(((42,44,91)92.500000,43)88.900002,62)95.000000,(((55,56,57,58,59)98.800003,(63,64)84.599998)83.400002,(89,90)97.599998)82.599998)92.199997,(((65,70)63.200001,97)75.900002,(66,(67,69)75.599998,68)52.799999)97.000000)58.700001,((45,136)97.199997,((((49,50)100.000…
End;
