# Supplementary material for: Rapid progress on the vertebrate tree of life
Source: BMC Biol. 2010 Mar 8;8:19. doi: 10.1186/1741-7007-8-19 (PMC2842240; doi:10.1186/1741-7007-8-19)
Supplement: Additional file 3 — Phylogenies for 100 vertebrate clades A zip file containing the majority rule bootstrap consensus phylogenies for each of the clades that we analysed. These require freely available tree viewing software, such as FigTree or TreeView. [file 1741-7007-8-19-S3.ZIP › Supplementary_tree_files/Plethodontidae.con.tre]

#NEXUS
Begin trees; [Treefile saved Tue Oct 7 22:47:50 2008]
	Translate
		1 Aneides_aeneus,
		2 Aneides_ferreus,
		3 Aneides_flavipunctatus,
		4 Aneides_hardii,
		5 Aneides_lugubris,
		6 Aneides_vagrans,
		7 Batrachoseps_attenuatus,
		8 Batrachoseps_diabolicus,
		9 Batrachoseps_gabrieli,
		10 Batrachoseps_gavilanensis,
		11 Batrachoseps_gregarius,
		12 Batrachoseps_kawia,
		13 Batrachoseps_major,
		14 Batrachoseps_nigriventris,
		15 Batrachoseps_pacificus,
		16 Batrachoseps_regius,
		17 Batrachoseps_relictus,
		18 Batrachoseps_simatus,
		19 Batrachoseps_wrightorum,
		20 Bolitoglossa_adspersa,
		21 Bolitoglossa_altamazonica,
		22 Bolitoglossa_alvaradoi,
		23 Bolitoglossa_biseriata,
		24 Bolitoglossa_carri,
		25 Bolitoglossa_celaque,
		26 Bolitoglossa_cerroensis,
		27 Bolitoglossa_colonnea,
		28 Bolitoglossa_conanti,
		29 Bolitoglossa_decora,
		30 Bolitoglossa_diaphora,
		31 Bolitoglossa_dofleini,
		32 Bolitoglossa_dunni,
		33 Bolitoglossa_engelhardti,
		34 Bolitoglossa_epimela,
		35 Bolitoglossa_equatoriana,
		36 Bolitoglossa_flavimembris,
		37 Bolitoglossa_flaviventris,
		38 Bolitoglossa_franklini,
		39 Bolitoglossa_gracilis,
		40 Bolitoglossa_hartwegi,
		41 Bolitoglossa_helmrichi,
		42 Bolitoglossa_hermosa,
		43 Bolitoglossa_lignicolor,
		44 Bolitoglossa_lincolni,
		45 Bolitoglossa_longissima,
		46 Bolitoglossa_macrinii,
		47 Bolitoglossa_marmorea,
		48 Bolitoglossa_medemi,
		49 Bolitoglossa_mexicana,
		50 Bolitoglossa_minutula,
		51 Bolitoglossa_mombachoensis,
		52 Bolitoglossa_morio,
		53 Bolitoglossa_oaxacensis,
		54 Bolitoglossa_occidentalis,
		55 Bolitoglossa_odonnelli,
		56 Bolitoglossa_palmata,
		57 Bolitoglossa_paraensis,
		58 Bolitoglossa_peruviana,
		59 Bolitoglossa_pesrubra,
		60 Bolitoglossa_platydactyla,
		61 Bolitoglossa_porrasorum,
		62 Bolitoglossa_riletti,
		63 Bolitoglossa_rostrata,
		64 Bolitoglossa_schizodactyla,
		65 Bolitoglossa_sima,
		66 Bolitoglossa_striatula,
		67 Bolitoglossa_subpalmata,
		68 Bolitoglossa_synoria,
		69 Bolitoglossa_yucatana,
		70 Bolitoglossa_zapoteca,
		71 Bradytriton_silus,
		72 Chiropterotriton_arboreus,
		73 Chiropterotriton_chondrostega,
		74 Chiropterotriton_cracens,
		75 Chiropterotriton_magnipes,
		76 Chiropterotriton_multidentatus,
		77 Chiropterotriton_priscus,
		78 Cryptotriton_alvarezdeltoroi,
		79 Cryptotriton_nasalis,
		80 Cryptotriton_veraepacis,
		81 Dendrotriton_rabbi,
		82 Desmognathus_aeneus,
		83 Desmognathus_apalachicolae,
		84 Desmognathus_auriculatus,
		85 Desmognathus_brimleyorum,
		86 Desmognathus_carolinensis,
		87 Desmognathus_conanti,
		88 Desmognathus_folkertsi,
		89 Desmognathus_fuscus,
		90 Desmognathus_imitator,
		91 Desmognathus_marmoratus,
		92 Desmognathus_monticola,
		93 Desmognathus_ochrophaeus,
		94 Desmognathus_ocoee,
		95 Desmognathus_orestes,
		96 Desmognathus_planiceps,
		97 Desmognathus_quadramaculatus,
		98 Desmognathus_santeetlah,
		99 Desmognathus_welteri,
		100 Desmognathus_wrighti,
		101 Ensatina_eschscholtzii,
		102 Eurycea_aquatica,
		103 Eurycea_bislineata,
		104 Eurycea_chisholmensis,
		105 Eurycea_cirrigera,
		106 Eurycea_guttolineata,
		107 Eurycea_junaluska,
		108 Eurycea_latitans,
		109 Eurycea_longicauda,
		110 Eurycea_lucifuga,
		111 Eurycea_multiplicata,
		112 Eurycea_nana,
		113 Eurycea_naufragia,
		114 Eurycea_neotenes,
		115 Eurycea_pterophila,
		116 Eurycea_quadridigitata,
		117 Eurycea_rathbuni,
		118 Eurycea_sosorum,
		119 Eurycea_spelaeus,
		120 Eurycea_tonkawae,
		121 Eurycea_tridentifera,
		122 Eurycea_troglodytes,
		123 Eurycea_tynerensis,
		124 Eurycea_waterlooensis,
		125 Eurycea_wilderae,
		126 Gyrinophilus_gulolineatus,
		127 Gyrinophilus_palleucus,
		128 Gyrinophilus_porphyriticus,
		129 Haideotriton_wallacei,
		130 Hydromantes_ambrosii,
		131 Hydromantes_brunus,
		132 Hydromantes_flavus,
		133 Hydromantes_genei,
		134 Hydromantes_imperialis,
		135 Hydromantes_italicus,
		136 Hydromantes_platycephalus,
		137 Hydromantes_shastae,
		138 Hydromantes_strinatii,
		139 Hydromantes_supramontis,
		140 Ixalotriton_niger,
		141 Ixalotriton_parvus,
		142 Karsenia_koreana,
		143 Lineatriton_lineolus,
		144 Lineatriton_orchileucos,
		145 Lineatriton_orchimelas,
		146 Nototriton_abscondens,
		147 Nototriton_barbouri,
		148 Nototriton_brodiei,
		149 Nototriton_gamezi,
		150 Nototriton_guanacaste,
		151 Nototriton_lignicola,
		152 Nototriton_limnospectator,
		153 Nototriton_picadoi,
		154 Nototriton_richardi,
		155 Nyctanolis_pernix,
		156 Oedipina_alleni,
		157 Oedipina_complex,
		158 Oedipina_cyclocauda,
		159 Oedipina_elongata,
		160 Oedipina_gephyra,
		161 Oedipina_gracilis,
		162 Oedipina_grandis,
		163 Oedipina_maritima,
		164 Oedipina_pacificensis,
		165 Oedipina_parvipes,
		166 Oedipina_poelzi,
		167 Oedipina_pseudouniformis,
		168 Oedipina_savagei,
		169 Oedipina_stenopodia,
		170 Oedipina_uniformis,
		171 Parvimolge_townsendi,
		172 Phaeognathus_hubrichti,
		173 Plethodon_albagula,
		174 Plethodon_amplus,
		175 Plethodon_angusticlavius,
		176 Plethodon_aureolus,
		177 Plethodon_caddoensis,
		178 Plethodon_chattahoochee,
		179 Plethodon_cheoah,
		180 Plethodon_chlorobryonis,
		181 Plethodon_cinereus,
		182 Plethodon_cylindraceus,
		183 Plethodon_dorsalis,
		184 Plethodon_electromorphus,
		185 Plethodon_elongatus,
		186 Plethodon_fourchensis,
		187 Plethodon_glutinosus,
		188 Plethodon_grobmani,
		189 Plethodon_hoffmani,
		190 Plethodon_hubrichti,
		191 Plethodon_idahoensis,
		192 Plethodon_jordani,
		193 Plethodon_kentucki,
		194 Plethodon_kiamichi,
		195 Plethodon_kisatchie,
		196 Plethodon_larselli,
		197 Plethodon_longicrus,
		198 Plethodon_meridianus,
		199 Plethodon_metcalfi,
		200 Plethodon_mississippi,
		201 Plethodon_montanus,
		202 Plethodon_neomexicanus,
		203 Plethodon_nettingi,
		204 Plethodon_ocmulgee,
		205 Plethodon_oconaluftee,
		206 Plethodon_ouachitae,
		207 Plethodon_petraeus,
		208 Plethodon_punctatus,
		209 Plethodon_richmondi,
		210 Plethodon_savannah,
		211 Plethodon_sequoyah,
		212 Plethodon_serratus,
		213 Plethodon_shenandoah,
		214 Plethodon_shermani,
		215 Plethodon_stormi,
		216 Plethodon_teyahalee,
		217 Plethodon_vandykei,
		218 Plethodon_variolatus,
		219 Plethodon_vehiculum,
		220 Plethodon_ventralis,
		221 Plethodon_virginia,
		222 Plethodon_websteri,
		223 Plethodon_wehrlei,
		224 Plethodon_welleri,
		225 Plethodon_yonahlossee,
		226 Pseudoeurycea_altamontana,
		227 Pseudoeurycea_anitae,
		228 Pseudoeurycea_bellii,
		229 Pseudoeurycea_boneti,
		230 Pseudoeurycea_brunnata,
		231 Pseudoeurycea_cephalica,
		232 Pseudoeurycea_cochranae,
		233 Pseudoeurycea_exspectata,
		234 Pseudoeurycea_firscheini,
		235 Pseudoeurycea_gadovii,
		236 Pseudoeurycea_galeanae,
		237 Pseudoeurycea_gigantea,
		238 Pseudoeurycea_goebeli,
		239 Pseudoeurycea_juarezi,
		240 Pseudoeurycea_leprosa,
		241 Pseudoeurycea_longicauda,
		242 Pseudoeurycea_lynchi,
		243 Pseudoeurycea_maxima,
		244 Pseudoeurycea_melanomolga,
		245 Pseudoeurycea_mystax,
		246 Pseudoeurycea_naucampatepetl,
		247 Pseudoeurycea_nigromaculata,
		248 Pseudoeurycea_obesa,
		249 Pseudoeurycea_papenfussi,
		250 Pseudoeurycea_rex,
		251 Pseudoeurycea_robertsi,
		252 Pseudoeurycea_ruficauda,
		253 Pseudoeurycea_saltator,
		254 Pseudoeurycea_scandens,
		255 Pseudoeurycea_smithi,
		256 Pseudoeurycea_tenchalli,
		257 Pseudoeurycea_unguidentis,
		258 Pseudoeurycea_werleri,
		259 Pseudotriton_montanus,
		260 Pseudotriton_ruber,
		261 Stereochilus_marginatus,
		262 Thorius_dubitus,
		263 Thorius_minutissimus,
		264 Thorius_troglodytes
		;
tree PAUP_1 = [&U] (1,((((2,6)99.000000,3)54.200001,5)93.000000,4)96.400002,((((7,(((8,16)70.699997,(12,17)88.000000)98.000000,9,(10,(13,15)94.000000)67.900002,(11,(14,18)96.000000)98.099998)97.000000)96.800003,19,((((20,(21,58)56.000000,(23,65)69.000000,35,48,56,57)86.300003,27,64)93.000000,((26,(34,47,50)88.000000)86.000000,((39,59)69.000000,67)100.000000)54.000000)95.000000,(22,31)100.000000,(…
End;
