# Supplementary material for: Rapid progress on the vertebrate tree of life
Source: BMC Biol. 2010 Mar 8;8:19. doi: 10.1186/1741-7007-8-19 (PMC2842240; doi:10.1186/1741-7007-8-19)
Supplement: Additional file 3 — Phylogenies for 100 vertebrate clades A zip file containing the majority rule bootstrap consensus phylogenies for each of the clades that we analysed. These require freely available tree viewing software, such as FigTree or TreeView. [file 1741-7007-8-19-S3.ZIP › Supplementary_tree_files/Polychrotinae.con.tre]

#NEXUS
Begin trees; [Treefile saved Mon Nov 10 19:13:22 2008]
	Translate
		1 Anisolepis_longicauda,
		2 Anolis_acutus,
		3 Anolis_aeneus,
		4 Anolis_agassizi,
		5 Anolis_ahli,
		6 Anolis_alayoni,
		7 Anolis_alfaroi,
		8 Anolis_aliniger,
		9 Anolis_allisoni,
		10 Anolis_allogus,
		11 Anolis_altitudinalis,
		12 Anolis_alumina,
		13 Anolis_alutaceus,
		14 Anolis_angusticeps,
		15 Anolis_argenteolus,
		16 Anolis_argillaceus,
		17 Anolis_armouri,
		18 Anolis_bahorucoensis,
		19 Anolis_baleatus,
		20 Anolis_baracoae,
		21 Anolis_barahonae,
		22 Anolis_bartschi,
		23 Anolis_bimaculatus,
		24 Anolis_biporcatus,
		25 Anolis_bonairensis,
		26 Anolis_bremeri,
		27 Anolis_brevirostris,
		28 Anolis_brunneus,
		29 Anolis_carpenteri,
		30 Anolis_casildae,
		31 Anolis_caudalis,
		32 Anolis_centralis,
		33 Anolis_chlorocyanus,
		34 Anolis_christophei,
		35 Anolis_chrysolepis,
		36 Anolis_clivicola,
		37 Anolis_coelestinus,
		38 Anolis_conspersus,
		39 Anolis_cooki,
		40 Anolis_cristatellus,
		41 Anolis_cupeyalensis,
		42 Anolis_cuvieri,
		43 Anolis_cyanopleurus,
		44 Anolis_cybotes,
		45 Anolis_darlingtoni,
		46 Anolis_desechensis,
		47 Anolis_distichus,
		48 Anolis_dolichocephalus,
		49 Anolis_equestris,
		50 Anolis_ernestwilliamsi,
		51 Anolis_etheridgei,
		52 Anolis_eugenegrahami,
		53 Anolis_evermanni,
		54 Anolis_extremus,
		55 Anolis_ferreus,
		56 Anolis_fowleri,
		57 Anolis_frenatus,
		58 Anolis_fuscoauratus,
		59 Anolis_garmani,
		60 Anolis_garridoi,
		61 Anolis_gingivinus,
		62 Anolis_grahami,
		63 Anolis_griseus,
		64 Anolis_gundlachi,
		65 Anolis_haetianus,
		66 Anolis_hendersoni,
		67 Anolis_homolechis,
		68 Anolis_humilis,
		69 Anolis_imias,
		70 Anolis_inexpectatus,
		71 Anolis_insolitus,
		72 Anolis_isolepis,
		73 Anolis_jubar,
		74 Anolis_krugi,
		75 Anolis_leachi,
		76 Anolis_lemurinus,
		77 Anolis_limifrons,
		78 Anolis_lineatopus,
		79 Anolis_lineatus,
		80 Anolis_lividus,
		81 Anolis_longiceps,
		82 Anolis_longitibialis,
		83 Anolis_loysiana,
		84 Anolis_luciae,
		85 Anolis_lucius,
		86 Anolis_luteogularis,
		87 Anolis_macilentus,
		88 Anolis_marcanoi,
		89 Anolis_marmoratus,
		90 Anolis_marron,
		91 Anolis_maynardi,
		92 Anolis_meridionalis,
		93 Anolis_mestrei,
		94 Anolis_microtus,
		95 Anolis_monensis,
		96 Anolis_monticola,
		97 Anolis_nitens,
		98 Anolis_noblei,
		99 Anolis_nubilus,
		100 Anolis_occultus,
		101 Anolis_oculatus,
		102 Anolis_olssoni,
		103 Anolis_opalinus,
		104 Anolis_ophiolepis,
		105 Anolis_oporinus,
		106 Anolis_ortonii,
		107 Anolis_oxylophus,
		108 Anolis_paternus,
		109 Anolis_placidus,
		110 Anolis_pogus,
		111 Anolis_poncensis,
		112 Anolis_porcatus,
		113 Anolis_pulchellus,
		114 Anolis_pumilis,
		115 Anolis_punctatus,
		116 Anolis_quadriocellifer,
		117 Anolis_reconditus,
		118 Anolis_rejectus,
		119 Anolis_richardii,
		120 Anolis_ricordii,
		121 Anolis_roquet,
		122 Anolis_sabanus,
		123 Anolis_sagrei,
		124 Anolis_schwartzi,
		125 Anolis_scriptus,
		126 Anolis_semilineatus,
		127 Anolis_sheplani,
		128 Anolis_shrevei,
		129 Anolis_singularis,
		130 Anolis_smallwoodi,
		131 Anolis_smaragdinus,
		132 Anolis_strahmi,
		133 Anolis_stratulus,
		134 Anolis_terraealtae,
		135 Anolis_trachyderma,
		136 Anolis_transversalis,
		137 Anolis_trinitatis,
		138 Anolis_trinitatus,
		139 Anolis_valencienni,
		140 Anolis_vanidicus,
		141 Anolis_vermiculatus,
		142 Anolis_wattsi,
		143 Anolis_websteri,
		144 Anolis_whitemani,
		145 Anolis_woodi,
		146 Chamaeleolis_barbatus,
		147 Chamaeleolis_chamaeleonides,
		148 Chamaeleolis_guamuhaya,
		149 Chamaeleolis_porcus,
		150 Diplolaemus_altopatagonica,
		151 Diplolaemus_darwinii,
		152 Leiosaurus_bellii,
		153 Leiosaurus_catamarcensis,
		154 Leiosaurus_paronae,
		155 Norops_altae,
		156 Norops_annectens,
		157 Norops_aquaticus,
		158 Norops_auratus,
		159 Norops_bicaorum,
		160 Norops_capito,
		161 Norops_confusus,
		162 Norops_crassulus,
		163 Norops_cupreus,
		164 Norops_guafe,
		165 Norops_guazuma,
		166 Norops_intermedius,
		167 Norops_isthmicus,
		168 Norops_laeviventris,
		169 Norops_lionotus,
		170 Norops_loveridgei,
		171 Norops_nebuloides,
		172 Norops_ocelloscapularis,
		173 Norops_onca,
		174 Norops_pachypus,
		175 Norops_pandoensis,
		176 Norops_poecilopus,
		177 Norops_polylepis,
		178 Norops_purpurgularis,
		179 Norops_quercorum,
		180 Norops_rubribarbus,
		181 Norops_sericeus,
		182 Norops_sminthus,
		183 Norops_tropidogaster,
		184 Norops_tropidonotus,
		185 Norops_uniformis,
		186 Norops_utilensis,
		187 Norops_zeus,
		188 Phenacosaurus_heterodermu,
		189 Phenacosaurus_inderanae,
		190 Phenacosaurus_nicefori,
		191 Urostrophus_gallardoi,
		192 Urostrophus_vautieri
		;
tree PAUP_1 = [&U] (1,((((2,(53,133)66.000000)93.900002,(((39,95)100.000000,((40,(46,50)87.000000)100.000000,125)92.800003)96.900002,((64,111)83.900002,(74,113)100.000000)58.700001)88.000000)88.699997,((((23,61)94.800003,(((((55,99)77.000000,(89,122)97.000000)100.000000,80)99.000000,101)54.200001,134)92.900002)50.099998,75)96.199997,(110,(124,142)99.000000)96.099998)91.699997,(((27,(31,90)99.0000…
End;
