# Supplementary material for: Rapid progress on the vertebrate tree of life
Source: BMC Biol. 2010 Mar 8;8:19. doi: 10.1186/1741-7007-8-19 (PMC2842240; doi:10.1186/1741-7007-8-19)
Supplement: Additional file 3 — Phylogenies for 100 vertebrate clades A zip file containing the majority rule bootstrap consensus phylogenies for each of the clades that we analysed. These require freely available tree viewing software, such as FigTree or TreeView. [file 1741-7007-8-19-S3.ZIP › Supplementary_tree_files/Pomacanthidae.con.tre]

#NEXUS 

Begin trees;  [Treefile saved Wed Nov  5 16:23:04 2008]


	Translate
		1 Apolemichthys_trimaculatus,
		2 Apolemichthys_xanthurus,
		3 Centropyge_aurantia,
		4 Centropyge_aurantius,
		5 Centropyge_aurantonota,
		6 Centropyge_aurantonotus,
		7 Centropyge_bicolor,
		8 Centropyge_bispinosus,
		9 Centropyge_eibli,
		10 Centropyge_ferrugatus,
		11 Centropyge_flavicauda,
		12 Centropyge_flavissimus,
		13 Centropyge_loriculus,
		14 Centropyge_multispinis,
		15 Centropyge_nox,
		16 Centropyge_potteri,
		17 Centropyge_tibicen,
		18 Centropyge_vrolikii,
		19 Chaetodontoplus_caeruleopunctatus,
		20 Chaetodontoplus_duboulayi,
		21 Chaetodontoplus_melanosoma,
		22 Chaetodontoplus_meredithi,
		23 Chaetodontoplus_mesoleucus,
		24 Genicanthus_lamarck,
		25 Genicanthus_melanospilos,
		26 Holacanthus_bermudensis,
		27 Holacanthus_ciliaris,
		28 Holacanthus_passer,
		29 Holacanthus_tricolor,
		30 Paracentropyge_multifasciatus,
		31 Pomacanthus_annularis,
		32 Pomacanthus_arcuatus,
		33 Pomacanthus_asfur,
		34 Pomacanthus_imperator,
		35 Pomacanthus_navarchus,
		36 Pomacanthus_paru,
		37 Pomacanthus_semicirculatus,
		38 Pomacanthus_sexstriatus,
		39 Pomacanthus_xanthometopon,
		40 Pomacanthus_zonipectus,
		41 Sumireyakko_venustus
		;
tree PAUP_1 = [&U] (1,(2,14)99.000000,(((3,4)99.099998,(((7,15)51.633335,17)52.433334,(9,(12,18)99.400002)96.900002)73.300003)50.299999,((5,11)91.433334,(6,(8,10)85.466667,(13,16)62.766666)59.900002)50.099998,((19,((20,23)100.000000,21,22)91.666664)78.000000,(((31,(33,37)99.500000)51.383335,34,(38,39)96.699997)65.349998,((32,36)90.800003,40)86.599998,35)73.000000)90.800003,(24,25)100.000000,(((26,27)98.000000,28)99.900002,29)96.500000,(30,41)97.000000)91.750000)0;
End;
