# Supplementary material for: Rapid progress on the vertebrate tree of life
Source: BMC Biol. 2010 Mar 8;8:19. doi: 10.1186/1741-7007-8-19 (PMC2842240; doi:10.1186/1741-7007-8-19)
Supplement: Additional file 3 — Phylogenies for 100 vertebrate clades A zip file containing the majority rule bootstrap consensus phylogenies for each of the clades that we analysed. These require freely available tree viewing software, such as FigTree or TreeView. [file 1741-7007-8-19-S3.ZIP › Supplementary_tree_files/Pomacentridae.con.tre]

#NEXUS
Begin trees; [Treefile saved Mon Oct 6 12:52:19 2008]
	Translate
		1 Abudefduf_abdominalis,
		2 Abudefduf_bengalensis,
		3 Abudefduf_concolor,
		4 Abudefduf_declivifrons,
		5 Abudefduf_lorenzi,
		6 Abudefduf_margariteus,
		7 Abudefduf_notatus,
		8 Abudefduf_saxatilis,
		9 Abudefduf_septemfasciatus,
		10 Abudefduf_sexfasciatus,
		11 Abudefduf_sordidus,
		12 Abudefduf_sparoides,
		13 Abudefduf_taurus,
		14 Abudefduf_troschelii,
		15 Abudefduf_vaigiensis,
		16 Abudefduf_whitleyi,
		17 Acanthochromis_polyacanthus,
		18 Amblyglyphidodon_aureus,
		19 Amblyglyphidodon_curacao,
		20 Amblyglyphidodon_leucogaster,
		21 Amphiprion_akallopisos,
		22 Amphiprion_akindynos,
		23 Amphiprion_allardi,
		24 Amphiprion_bicinctus,
		25 Amphiprion_chagosensis,
		26 Amphiprion_chrysogaster,
		27 Amphiprion_chrysopterus,
		28 Amphiprion_clarkii,
		29 Amphiprion_frenatus,
		30 Amphiprion_latezonatus,
		31 Amphiprion_leucokranos,
		32 Amphiprion_mccullochi,
		33 Amphiprion_melanopus,
		34 Amphiprion_nigripes,
		35 Amphiprion_ocellaris,
		36 Amphiprion_omanensis,
		37 Amphiprion_percula,
		38 Amphiprion_perideraion,
		39 Amphiprion_polymnus,
		40 Amphiprion_rubrocinctus,
		41 Amphiprion_sandaracinos,
		42 Amphiprion_sebae,
		43 Azurina_hirundo,
		44 Chromis_agilis,
		45 Chromis_alta,
		46 Chromis_amboinensis,
		47 Chromis_atrilobata,
		48 Chromis_atripectoralis,
		49 Chromis_atripes,
		50 Chromis_caudalis,
		51 Chromis_chromis,
		52 Chromis_chrysura,
		53 Chromis_cyanea,
		54 Chromis_flavomaculata,
		55 Chromis_fumea,
		56 Chromis_iomelas,
		57 Chromis_limbata,
		58 Chromis_margaritifer,
		59 Chromis_multilineata,
		60 Chromis_nitida,
		61 Chromis_notata,
		62 Chromis_punctipinnis,
		63 Chromis_retrofasciata,
		64 Chromis_viridis,
		65 Chromis_weberi,
		66 Chromis_xanthochira,
		67 Chromis_xanthopterygia,
		68 Chrysiptera_cyanea,
		69 Chrysiptera_galba,
		70 Chrysiptera_glauca,
		71 Chrysiptera_hemicyanea,
		72 Chrysiptera_leucopoma,
		73 Chrysiptera_rex,
		74 Chrysiptera_rollandi,
		75 Chrysiptera_talboti,
		76 Chrysiptera_taupou,
		77 Dascyllus_albisella,
		78 Dascyllus_aruanus,
		79 Dascyllus_carneus,
		80 Dascyllus_flavicaudus,
		81 Dascyllus_marginatus,
		82 Dascyllus_melanurus,
		83 Dascyllus_reticulatus,
		84 Dascyllus_strasburgi,
		85 Dascyllus_trimaculatus,
		86 Dischistodus_chrysopoecilus,
		87 Dischistodus_melanotus,
		88 Dischistodus_perspicillatus,
		89 Hemiglyphidodon_plagiometopon,
		90 Hypsypops_rubicundus,
		91 Mecaenichthys_immaculatus,
		92 Microspathodon_chrysurus,
		93 Neoglyphidodon_melas,
		94 Neoglyphidodon_nigroris,
		95 Neoglyphidodon_oxyodon,
		96 Neoglyphidodon_polyacanthus,
		97 Neopomacentrus_azysron,
		98 Neopomacentrus_cyanomos,
		99 Neopomacentrus_filamentosus,
		100 Neopomacentrus_miryae,
		101 Neopomacentrus_nemurus,
		102 Neopomacentrus_sindensis,
		103 Parma_oligolepis,
		104 Plectroglyphidodon_dickii,
		105 Plectroglyphidodon_lacrymatus,
		106 Plectroglyphidodon_leucozonus,
		107 Pomacentrus_adelus,
		108 Pomacentrus_auriventris,
		109 Pomacentrus_australis,
		110 Pomacentrus_bankanensis,
		111 Pomacentrus_brachialis,
		112 Pomacentrus_chrysurus,
		113 Pomacentrus_coelestis,
		114 Pomacentrus_grammorhynchus,
		115 Pomacentrus_lepidogenys,
		116 Pomacentrus_leptus,
		117 Pomacentrus_milleri,
		118 Pomacentrus_moluccensis,
		119 Pomacentrus_nagasakiensis,
		120 Pomacentrus_nigromanus,
		121 Pomacentrus_pavo,
		122 Pomacentrus_philippinus,
		123 Pomacentrus_reidi,
		124 Pomacentrus_smithi,
		125 Pomacentrus_trilineatus,
		126 Pomacentrus_vaiuli,
		127 Pomachromis_fuscidorsalis,
		128 Premnas_biaculeatus,
		129 Pristotis_obtusirostris,
		130 Stegastes_adustus,
		131 Stegastes_altus,
		132 Stegastes_fasciolatus,
		133 Stegastes_lividus,
		134 Stegastes_obreptus,
		135 Stegastes_partitus,
		136 Stegastes_planifrons,
		137 Stegastes_variabilis,
		138 Teixeirichthys_jordani
		;
tree PAUP_1 = [&U] (1,(((2,((((3,13)99.000000,4)98.000000,((((17,(18,(19,20)97.000000)99.000000,89,(((93,94)82.000000,96)86.900002,95)58.000000)64.000000,((((21,(38,41)87.000000)99.000000,(22,32)100.000000,23,(24,36)99.800003,(25,34)99.800003,26,(27,31)100.000000,(29,(33,40)100.000000)100.000000,(39,42)98.000000)72.000000,28)80.000000,30,((35,37)100.000000,128)61.900002)91.900002,((((68,76)99.000…
End;
