# Supplementary material for: Rapid progress on the vertebrate tree of life
Source: BMC Biol. 2010 Mar 8;8:19. doi: 10.1186/1741-7007-8-19 (PMC2842240; doi:10.1186/1741-7007-8-19)
Supplement: Additional file 3 — Phylogenies for 100 vertebrate clades A zip file containing the majority rule bootstrap consensus phylogenies for each of the clades that we analysed. These require freely available tree viewing software, such as FigTree or TreeView. [file 1741-7007-8-19-S3.ZIP › Supplementary_tree_files/Procellariiformes.con.tre]

#NEXUS
Begin trees; [Treefile saved Fri Nov 7 09:33:14 2008]
	Translate
		1 Calonectris_diomedea,
		2 Calonectris_edwarsii,
		3 Calonectris_leucomelas,
		4 Daption_capense,
		5 Diomedea_amsterdamensis,
		6 Diomedea_antipodensis,
		7 Diomedea_chionoptera,
		8 Diomedea_chrysostoma,
		9 Diomedea_dabbenena,
		10 Diomedea_epomophora,
		11 Diomedea_exulans,
		12 Diomedea_gibsoni,
		13 Fregetta_grallaria,
		14 Fregetta_tropica,
		15 Fulmarus_glacialis,
		16 Fulmarus_glacialoides,
		17 Garrodia_nereis,
		18 Halobaena_caerulea,
		19 Halocyptena_microsoma,
		20 Hydrobates_pelagicus,
		21 Macronectes_giganteus,
		22 Macronectes_halli,
		23 Oceanites_oceanicus,
		24 Oceanodroma_castro,
		25 Oceanodroma_furcata,
		26 Oceanodroma_homochroa,
		27 Oceanodroma_leucorhoa,
		28 Oceanodroma_melania,
		29 Oceanodroma_tethys,
		30 Oceanodroma_tristrami,
		31 Pachyptila_desolata,
		32 Pachyptila_salvini,
		33 Pachyptila_turtur,
		34 Pachyptila_vittata,
		35 Pagodroma_nivea,
		36 Pelagodroma_marina,
		37 Pelecanoides_garnotii,
		38 Pelecanoides_georgicus,
		39 Pelecanoides_magellani,
		40 Pelecanoides_urinatrix,
		41 Phoebastria_albatrus,
		42 Phoebastria_immutabilis,
		43 Phoebastria_irrorata,
		44 Phoebastria_nigripes,
		45 Phoebastria_nihonus,
		46 Phoebetria_fusca,
		47 Phoebetria_palpebrata,
		48 Procellaria_aequinoctialis,
		49 Procellaria_cinerea,
		50 Procellaria_parkinsoni,
		51 Procellaria_westlandica,
		52 Pterodroma_alba,
		53 Pterodroma_axillaris,
		54 Pterodroma_baraui,
		55 Pterodroma_cahow,
		56 Pterodroma_cervicalis,
		57 Pterodroma_cookii,
		58 Pterodroma_deserta,
		59 Pterodroma_externa,
		60 Pterodroma_feae,
		61 Pterodroma_hasitata,
		62 Pterodroma_incerta,
		63 Pterodroma_inexpectata,
		64 Pterodroma_lessonii,
		65 Pterodroma_longirostris,
		66 Pterodroma_macroptera,
		67 Pterodroma_madeira,
		68 Pterodroma_magentae,
		69 Pterodroma_mollis,
		70 Pterodroma_neglecta,
		71 Pterodroma_nigripennis,
		72 Pterodroma_phaeopygia,
		73 Pterodroma_solandri,
		74 Puffinus_assimilis,
		75 Puffinus_atrodorsalis,
		76 Puffinus_auricularis,
		77 Puffinus_bailloni,
		78 Puffinus_baroli,
		79 Puffinus_boydi,
		80 Puffinus_bulleri,
		81 Puffinus_carneipes,
		82 Puffinus_colstoni,
		83 Puffinus_creatopus,
		84 Puffinus_dichrous,
		85 Puffinus_elegans,
		86 Puffinus_gavia,
		87 Puffinus_gravis,
		88 Puffinus_griseus,
		89 Puffinus_haurakiensis,
		90 Puffinus_huttoni,
		91 Puffinus_kermadecensis,
		92 Puffinus_lherminieri,
		93 Puffinus_loyemilleri,
		94 Puffinus_mauretanicus,
		95 Puffinus_myrtae,
		96 Puffinus_nativitatis,
		97 Puffinus_nativitatus,
		98 Puffinus_newelli,
		99 Puffinus_nicolae,
		100 Puffinus_opisthomelas,
		101 Puffinus_pacificus,
		102 Puffinus_persicus,
		103 Puffinus_polynesiae,
		104 Puffinus_puffinus,
		105 Puffinus_subalaris,
		106 Puffinus_temptator,
		107 Puffinus_tenuirostris,
		108 Puffinus_tunneyi,
		109 Puffinus_yelkouan,
		110 Thalassarche_bulleri,
		111 Thalassarche_carteri,
		112 Thalassarche_cauta,
		113 Thalassarche_chlororhynchos,
		114 Thalassarche_eremita,
		115 Thalassarche_impavida,
		116 Thalassarche_melanophris,
		117 Thalassarche_salvini,
		118 Thalassarche_steadi,
		119 Thalassoica_antarctica
		;
tree PAUP_1 = [&U] (1,2,(3,(((((4,((15,16)91.199997,(21,22)100.000000)66.400002,35,119)99.000000,(((((((((5,7)50.799999,(6,12)80.699997)63.700001,11)57.299999,9)64.500000,10)81.000000,((41,(42,(44,45)97.000000)84.800003)51.500000,43)99.900002)91.000000,((((8,(115,116)97.199997)77.400002,(110,((112,118)99.800003,(114,117)99.000000)76.900002)91.800003)69.099998,(111,113)100.000000)99.199997,(46,47)…
End;
