# Supplementary material for: Rapid progress on the vertebrate tree of life
Source: BMC Biol. 2010 Mar 8;8:19. doi: 10.1186/1741-7007-8-19 (PMC2842240; doi:10.1186/1741-7007-8-19)
Supplement: Additional file 3 — Phylogenies for 100 vertebrate clades A zip file containing the majority rule bootstrap consensus phylogenies for each of the clades that we analysed. These require freely available tree viewing software, such as FigTree or TreeView. [file 1741-7007-8-19-S3.ZIP › Supplementary_tree_files/Psittaciformes.con.tre]

#NEXUS
Begin trees; [Treefile saved Mon Oct 6 06:39:15 2008]
	Translate
		1 Agapornis_cana,
		2 Agapornis_fischeri,
		3 Agapornis_lilianae,
		4 Agapornis_nigrigenis,
		5 Agapornis_personata,
		6 Agapornis_pullaria,
		7 Agapornis_roseicollis,
		8 Agapornis_taranta,
		9 Alisterus_amboinensis,
		10 Alisterus_scapularis,
		11 Amazona_aestiva,
		12 Amazona_agilis,
		13 Amazona_albifrons,
		14 Amazona_amazonica,
		15 Amazona_arausiaca,
		16 Amazona_auropalliata,
		17 Amazona_autumnalis,
		18 Amazona_barbadensis,
		19 Amazona_brasiliensis,
		20 Amazona_collaria,
		21 Amazona_dufresniana,
		22 Amazona_farinosa,
		23 Amazona_festiva,
		24 Amazona_finschi,
		25 Amazona_guildingii,
		26 Amazona_imperialis,
		27 Amazona_kawalli,
		28 Amazona_leucocephala,
		29 Amazona_ochrocephala,
		30 Amazona_oratrix,
		31 Amazona_pretrei,
		32 Amazona_rhodocorytha,
		33 Amazona_tucumana,
		34 Amazona_ventralis,
		35 Amazona_versicolor,
		36 Amazona_vinacea,
		37 Amazona_viridigenalis,
		38 Amazona_vittata,
		39 Amazona_xanthops,
		40 Anodorhynchus_hyacinthinus,
		41 Anodorhynchus_leari,
		42 Aprosmictus_erythropterus,
		43 Ara_ararauna,
		44 Ara_chloropterus,
		45 Ara_glaucogularis,
		46 Ara_macao,
		47 Ara_militaris,
		48 Ara_severa,
		49 Aratinga_aurea,
		50 Aratinga_auricapilla,
		51 Aratinga_cactorum,
		52 Aratinga_erythrogenys,
		53 Aratinga_jandaya,
		54 Aratinga_leucophthalma,
		55 Aratinga_solstitialis,
		56 Aratinga_weddelli,
		57 Aratinga_weddellii,
		58 Barnardius_zonarius,
		59 Bolborhynchus_lineola,
		60 Brotogeris_chiriri,
		61 Brotogeris_pyrrhopterus,
		62 Brotogeris_versicolurus,
		63 Cacatua_alba,
		64 Cacatua_ducorpsii,
		65 Cacatua_galerita,
		66 Cacatua_goffini,
		67 Cacatua_haematuropygia,
		68 Cacatua_moluccensis,
		69 Cacatua_ophthalmica,
		70 Cacatua_sanguinea,
		71 Cacatua_sulphurea,
		72 Calyptorhynchus_banksii,
		73 Calyptorhynchus_latirostris,
		74 Chalcopsitta_atra,
		75 Chalcopsitta_cardinalis,
		76 Chalcopsitta_scintillata,
		77 Charmosyna_papou,
		78 Charmosyna_placentis,
		79 Charmosyna_rubronotata,
		80 Coracopsis_vasa,
		81 Cyanoliseus_patagonus,
		82 Cyanopsitta_spixii,
		83 Cyanoramphus_auriceps,
		84 Cyanoramphus_cookii,
		85 Cyanoramphus_forbesi,
		86 Cyanoramphus_malherbi,
		87 Cyanoramphus_novaezelandiae,
		88 Cyanoramphus_saisetti,
		89 Cyanoramphus_unicolor,
		90 Deroptyus_accipitrinus,
		91 Diopsittaca_nobilis,
		92 Eclectus_roratus,
		93 Eolophus_roseicapillus,
		94 Eos_bornea,
		95 Eos_cyanogenia,
		96 Eos_reticulata,
		97 Eos_squamata,
		98 Eunymphicus_cornutus,
		99 Eunymphicus_uvaeensis,
		100 Forpus_crassirostris,
		101 Glossopsitta_concinna,
		102 Graydidascalus_brachyurus,
		103 Guaruba_guarouba,
		104 Gypopsitta_aurantiocephala,
		105 Gypopsitta_barrabandi,
		106 Gypopsitta_caica,
		107 Gypopsitta_coccinicollaris,
		108 Gypopsitta_haematotis,
		109 Gypopsitta_pulchra,
		110 Gypopsitta_pyrilia,
		111 Hapalopsittaca_amazonina,
		112 Loriculus_galgulus,
		113 Loriculus_pusillus,
		114 Lorius_garrulus,
		115 Lorius_hypoinochrous,
		116 Lorius_lory,
		117 Melopsittacus_undulatus,
		118 Micropsitta_bruijnii,
		119 Micropsitta_finschii,
		120 Micropsitta_keiensis,
		121 Micropsitta_pusio,
		122 Myiopsitta_monachus,
		123 Nandayus_nenday,
		124 Nannopsittaca_dachilleae,
		125 Neophema_elegans,
		126 Neophema_petrophila,
		127 Neophema_splendida,
		128 Neopsittacus_pullicauda,
		129 Nestor_meridionalis,
		130 Nestor_notabilis,
		131 Nymphicus_hollandicus,
		132 Oreopsittacus_arfaki,
		133 Orthopsittaca_manilata,
		134 Pezoporus_occidentalis,
		135 Pezoporus_wallicus,
		136 Pionites_leucogaster,
		137 Pionopsitta_barrabandi,
		138 Pionopsitta_caica,
		139 Pionopsitta_haematotis,
		140 Pionopsitta_pileata,
		141 Pionopsitta_pulchra,
		142 Pionopsitta_vulturina,
		143 Pionus_chalcopterus,
		144 Pionus_cyanescens,
		145 Pionus_fuscus,
		146 Pionus_maximiliani,
		147 Pionus_menstruus,
		148 Pionus_senilis,
		149 Pionus_sordidus,
		150 Pionus_tumultuosus,
		151 Platycercus_adelaide,
		152 Platycercus_elegans,
		153 Platycercus_eximius,
		154 Platycercus_icterotis,
		155 Poicephalus_cryptoxanthus,
		156 Poicephalus_gulielmi,
		157 Poicephalus_robustus,
		158 Poicephalus_senegalus,
		159 Polytelis_anthopeplus,
		160 Primolius_auricollis,
		161 Primolius_couloni,
		162 Primolius_maracana,
		163 Prioniturus_platurus,
		164 Probosciger_aterrimus,
		165 Psephotus_haematonotus,
		166 Pseudeos_fuscata,
		167 Psittacula_alexandri,
		168 Psittacula_columboides,
		169 Psittacula_cyanocephala,
		170 Psittacula_derbiana,
		171 Psittacula_echo,
		172 Psittacula_eupatria,
		173 Psittacula_himalayana,
		174 Psittacula_krameri,
		175 Psittacula_longicauda,
		176 Psittacula_roseata,
		177 Psittaculirostris_desmarestii,
		178 Psittacus_erithacus,
		179 Psitteuteles_goldiei,
		180 Psittrichas_fulgidus,
		181 Purpureicephalus_spurius,
		182 Pyrrhura_albipectus,
		183 Pyrrhura_amazonum,
		184 Pyrrhura_cruentata,
		185 Pyrrhura_einsenmanni,
		186 Pyrrhura_eisenmanni,
		187 Pyrrhura_emma,
		188 Pyrrhura_frontalis,
		189 Pyrrhura_griseipectus,
		190 Pyrrhura_hoffmani,
		191 Pyrrhura_lepida,
		192 Pyrrhura_leucotis,
		193 Pyrrhura_melanura,
		194 Pyrrhura_molinae,
		195 Pyrrhura_orcesi,
		196 Pyrrhura_perlata,
		197 Pyrrhura_peruviana,
		198 Pyrrhura_pfrimeri,
		199 Pyrrhura_picta,
		200 Pyrrhura_rhodocephala,
		201 Pyrrhura_roseifrons,
		202 Pyrrhura_rupicola,
		203 Pyrrhura_snethlageae,
		204 Rhynchopsitta_pachyrhyncha,
		205 Strigops_habroptilus,
		206 Tanygnathus_lucionensis,
		207 Tanygnathus_sumatranus,
		208 Trichoglossus_euteles,
		209 Trichoglossus_haematodus,
		210 Trichoglossus_ornatus,
		211 Triclaria_malachitacea,
		212 Vini_australis
		;
tree PAUP_1 = [&U] (1,((2,(3,4)83.000000,5)96.699997,7)96.300003,6,8,((9,42,159)71.900002,10,((((11,(15,35)97.000000,((16,30)84.000000,29)53.000000)88.000000,18)95.000000,((12,(20,(28,38)99.000000)100.000000)63.000000,13)99.000000,((14,19,25)55.000000,26)69.000000,(17,(21,32)100.000000)86.000000,(23,36)52.000000,(24,37)100.000000,27,(31,33)98.000000)93.000000,147)70.000000,((((22,34)95.000000,(((…
End;
