# Supplementary material for: Rapid progress on the vertebrate tree of life
Source: BMC Biol. 2010 Mar 8;8:19. doi: 10.1186/1741-7007-8-19 (PMC2842240; doi:10.1186/1741-7007-8-19)
Supplement: Additional file 3 — Phylogenies for 100 vertebrate clades A zip file containing the majority rule bootstrap consensus phylogenies for each of the clades that we analysed. These require freely available tree viewing software, such as FigTree or TreeView. [file 1741-7007-8-19-S3.ZIP › Supplementary_tree_files/Pycnonotidae.con.tre]

#NEXUS
Begin trees; [Treefile saved Thu Nov 6 10:06:32 2008]
	Translate
		1 Alophoixus_bres,
		2 Alophoixus_ochraceous,
		3 Alophoixus_pallidus,
		4 Alophoixus_phaeocephalus,
		5 Andropadus_ansorgei,
		6 Andropadus_curvirostris,
		7 Andropadus_gracilirostris,
		8 Andropadus_gracilis,
		9 Andropadus_importunus,
		10 Andropadus_latirostris,
		11 Andropadus_masukuensis,
		12 Andropadus_milanjensis,
		13 Andropadus_montanus,
		14 Andropadus_nigriceps,
		15 Andropadus_tephrolaemus,
		16 Andropadus_virens,
		17 Baeopogon_clamans,
		18 Baeopogon_indicator,
		19 Bernieria_madagascariensis,
		20 Bleda_canicapilla,
		21 Bleda_eximia,
		22 Bleda_notata,
		23 Bleda_notatus,
		24 Bleda_syndactyla,
		25 Calyptocichla_serina,
		26 Chlorocichla_flavicollis,
		27 Chlorocichla_flaviventris,
		28 Criniger_barbatus,
		29 Criniger_bres,
		30 Criniger_calurus,
		31 Criniger_chloronotus,
		32 Criniger_flaveolus,
		33 Criniger_ndussumensis,
		34 Criniger_ochraceus,
		35 Criniger_olivaceus,
		36 Criniger_pallidus,
		37 Criniger_phaeocephalus,
		38 Hemixos_flavala,
		39 Hypsipetes_amaurotis,
		40 Hypsipetes_borbonicus,
		41 Hypsipetes_crassirostris,
		42 Hypsipetes_leucocephalus,
		43 Hypsipetes_madagascariencis,
		44 Hypsipetes_madagascariensis,
		45 Hypsipetes_mcclellandii,
		46 Hypsipetes_olivaceus,
		47 Hypsipetes_parvirostris,
		48 Hypsipetes_philippinus,
		49 Iole_olivacea,
		50 Ixonotus_guttatus,
		51 Ixos_malaccensis,
		52 Ixos_philippinus,
		53 Microscelis_amaurotis,
		54 Nicator_chloris,
		55 Nicator_vireo,
		56 Phyllastrephus_albigularis,
		57 Phyllastrephus_cabanisi,
		58 Phyllastrephus_cerviniventris,
		59 Phyllastrephus_debilis,
		60 Phyllastrephus_fischeri,
		61 Phyllastrephus_fisheri,
		62 Phyllastrephus_flavostriatus,
		63 Phyllastrephus_hypochloris,
		64 Phyllastrephus_icterinus,
		65 Phyllastrephus_lorenzi,
		66 Phyllastrephus_placidus,
		67 Phyllastrephus_scandens,
		68 Phyllastrephus_strepitans,
		69 Phyllastrephus_terrestris,
		70 Phyllastrephus_xavieri,
		71 Pycnonotus_atriceps,
		72 Pycnonotus_barbatus,
		73 Pycnonotus_brunneus,
		74 Pycnonotus_capensis,
		75 Pycnonotus_cyaniventris,
		76 Pycnonotus_erythropthalmos,
		77 Pycnonotus_eutilotis,
		78 Pycnonotus_eutilotus,
		79 Pycnonotus_finlaysoni,
		80 Pycnonotus_goavier,
		81 Pycnonotus_jocosus,
		82 Pycnonotus_leucogenys,
		83 Pycnonotus_melanicterus,
		84 Pycnonotus_melanoleucos,
		85 Pycnonotus_nigricans,
		86 Pycnonotus_plumosus,
		87 Pycnonotus_sinensis,
		88 Pycnonotus_urostictus,
		89 Pycnonotus_xanthorrhous,
		90 Pycnonotus_zeylanicus,
		91 Pyrrhurus_scandens,
		92 Setornis_criniger,
		93 Spizixos_semitorques,
		94 Thescelocichla_leucopleura,
		95 Tricholestes_criniger,
		96 Xanthomixis_apperti,
		97 Xanthomixis_cinereiceps,
		98 Xanthomixis_tenebrosus,
		99 Xanthomixis_zosterops
		;
tree PAUP_1 = [&U] (1,(2,((3,(((((((5,8)100.000000,6)90.900002,(10,16)100.000000)75.000000,((7,25)90.599998,9)82.699997,(11,15)50.900002,(12,14)63.400002,13,(17,18)95.000000,((20,21)89.800003,22,23,24)83.800003,(26,(50,94)86.099998)64.199997,27,((28,31)99.000000,((30,35)100.000000,33)100.000000)92.000000,(((56,70)53.000000,64)100.000000,(57,(61,66)59.099998)59.099998,(58,68)70.900002,59,60,62,63,…
End;
