# Supplementary material for: Rapid progress on the vertebrate tree of life
Source: BMC Biol. 2010 Mar 8;8:19. doi: 10.1186/1741-7007-8-19 (PMC2842240; doi:10.1186/1741-7007-8-19)
Supplement: Additional file 3 — Phylogenies for 100 vertebrate clades A zip file containing the majority rule bootstrap consensus phylogenies for each of the clades that we analysed. These require freely available tree viewing software, such as FigTree or TreeView. [file 1741-7007-8-19-S3.ZIP › Supplementary_tree_files/Rhacophoridae.con.tre]

#NEXUS
Begin trees; [Treefile saved Wed Oct 1 09:05:49 2008]
	Translate
		1 Aquixalus_carinensis,
		2 Aquixalus_gracilipes,
		3 Aquixalus_odontotarsus,
		4 Buergeria_buergeri,
		5 Buergeria_japonica,
		6 Buergeria_oxycephala,
		7 Buergeria_robusta,
		8 Chirixalus_doriae,
		9 Chirixalus_vittatus,
		10 Chiromantis_rufescens,
		11 Chiromantis_xerampelina,
		12 Kurixalus_berylliniris,
		13 Kurixalus_eiffingeri,
		14 Kurixalus_idiootocus,
		15 Kurixalus_wangi,
		16 Nyctixalus_pictus,
		17 Nyctixalus_spinosus,
		18 Philautus_acutirostris,
		19 Philautus_albopunctatus,
		20 Philautus_annandalii,
		21 Philautus_charius,
		22 Philautus_femoralis,
		23 Philautus_griet,
		24 Philautus_jinxiuensis,
		25 Philautus_leucorhinus,
		26 Philautus_luteolus,
		27 Philautus_microtympanum,
		28 Philautus_mjobergi,
		29 Philautus_neelanethrus,
		30 Philautus_petersi,
		31 Philautus_rhododiscus,
		32 Philautus_romeri,
		33 Philautus_schmarda,
		34 Philautus_signatus,
		35 Philautus_surdus,
		36 Philautus_tinniens,
		37 Philautus_wynaadensis,
		38 Polypedates_colletti,
		39 Polypedates_cruciger,
		40 Polypedates_eques,
		41 Polypedates_fastigo,
		42 Polypedates_leucomystax,
		43 Polypedates_maculatus,
		44 Polypedates_megacephalus,
		45 Polypedates_mutus,
		46 Polypedates_otilophus,
		47 Polypedates_pseudocruciger,
		48 Rhacophorus_angulirostris,
		49 Rhacophorus_annamensis,
		50 Rhacophorus_arboreus,
		51 Rhacophorus_bipunctatus,
		52 Rhacophorus_calcaneus,
		53 Rhacophorus_chenfui,
		54 Rhacophorus_dennysi,
		55 Rhacophorus_dugritei,
		56 Rhacophorus_feae,
		57 Rhacophorus_gauni,
		58 Rhacophorus_gongshanensis,
		59 Rhacophorus_hainanus,
		60 Rhacophorus_hui,
		61 Rhacophorus_hungfuensis,
		62 Rhacophorus_kio,
		63 Rhacophorus_lateralis,
		64 Rhacophorus_malabaricus,
		65 Rhacophorus_maximus,
		66 Rhacophorus_minimus,
		67 Rhacophorus_moltrechti,
		68 Rhacophorus_monticola,
		69 Rhacophorus_nigropalmatus,
		70 Rhacophorus_nigropunctatus,
		71 Rhacophorus_omeimontis,
		72 Rhacophorus_orlovi,
		73 Rhacophorus_pardalis,
		74 Rhacophorus_pingbianensis,
		75 Rhacophorus_puerensis,
		76 Rhacophorus_reinwardtii,
		77 Rhacophorus_rhodopus,
		78 Rhacophorus_schlegelii,
		79 Rhacophorus_taronensis,
		80 Rhacophorus_verrucosus,
		81 Theloderma_asperum,
		82 Theloderma_bicolor,
		83 Theloderma_corticale
		;
tree PAUP_1 = [&U] (1,(2,(((3,(59,80)99.800003)100.000000,(((12,15)72.400002,13)88.800003,14)100.000000)100.000000,((4,(6,7)57.000000)82.900002,5)100.000000,((8,(10,11)100.000000)100.000000,9)63.200001,(((16,17)100.000000,(31,(82,83)81.199997)84.000000)67.800003,81)63.000000,(((18,35)100.000000,30)54.633335,28)89.599998,(19,32)100.000000,(20,(21,23)54.299999,22,25,(26,29)93.199997,(27,37)62.79999…
End;
