# Supplementary material for: Rapid progress on the vertebrate tree of life
Source: BMC Biol. 2010 Mar 8;8:19. doi: 10.1186/1741-7007-8-19 (PMC2842240; doi:10.1186/1741-7007-8-19)
Supplement: Additional file 3 — Phylogenies for 100 vertebrate clades A zip file containing the majority rule bootstrap consensus phylogenies for each of the clades that we analysed. These require freely available tree viewing software, such as FigTree or TreeView. [file 1741-7007-8-19-S3.ZIP › Supplementary_tree_files/Rhinolophidae.con.tre]

#NEXUS
Begin trees; [Treefile saved Thu Nov 6 09:33:20 2008]
	Translate
		1 Aselliscus_stoliczkanus,
		2 Aselliscus_tricuspidatus,
		3 Coelops_frithii,
		4 Hipposideros_abae,
		5 Hipposideros_armiger,
		6 Hipposideros_ater,
		7 Hipposideros_bicolor,
		8 Hipposideros_calcaratus,
		9 Hipposideros_cervinus,
		10 Hipposideros_cineraceus,
		11 Hipposideros_commersoni,
		12 Hipposideros_coxi,
		13 Hipposideros_cyclops,
		14 Hipposideros_diadema,
		15 Hipposideros_dinops,
		16 Hipposideros_dyacorum,
		17 Hipposideros_galeritus,
		18 Hipposideros_grandis,
		19 Hipposideros_khaokhouayensis,
		20 Hipposideros_khasiana,
		21 Hipposideros_larvatus,
		22 Hipposideros_pomona,
		23 Hipposideros_pratti,
		24 Hipposideros_ridleyi,
		25 Hipposideros_rotalis,
		26 Hipposideros_ruber,
		27 Hipposideros_speoris,
		28 Hipposideros_terasensis,
		29 Rhinolophus_acuminatus,
		30 Rhinolophus_affinis,
		31 Rhinolophus_alcyone,
		32 Rhinolophus_arcuatus,
		33 Rhinolophus_beddomei,
		34 Rhinolophus_blythi,
		35 Rhinolophus_borneensis,
		36 Rhinolophus_cornutus,
		37 Rhinolophus_creaghi,
		38 Rhinolophus_euryale,
		39 Rhinolophus_euryotis,
		40 Rhinolophus_ferrumequinum,
		41 Rhinolophus_hipposideros,
		42 Rhinolophus_lepidus,
		43 Rhinolophus_luctus,
		44 Rhinolophus_macrotis,
		45 Rhinolophus_marshalli,
		46 Rhinolophus_megaphyllus,
		47 Rhinolophus_mehelyi,
		48 Rhinolophus_monoceros,
		49 Rhinolophus_osgoodi,
		50 Rhinolophus_paradoxolophus,
		51 Rhinolophus_pearsonii,
		52 Rhinolophus_perditus,
		53 Rhinolophus_philippinensis,
		54 Rhinolophus_pumilus,
		55 Rhinolophus_pusillus,
		56 Rhinolophus_rex,
		57 Rhinolophus_sedulus,
		58 Rhinolophus_sinicus,
		59 Rhinolophus_stheno,
		60 Rhinolophus_thomasi,
		61 Rhinolophus_trifoliatus,
		62 Rhinolophus_yunnanensis,
		63 Triaenops_auritus,
		64 Triaenops_furculus,
		65 Triaenops_persicus,
		66 Triaenops_rufus
		;
tree PAUP_1 = [&U] (1,2,(3,(((4,13)92.900002,11)53.099998,((5,28)90.000000,21)86.699997,(6,24)94.000000,(7,10)94.000000,8,((9,17)86.500000,12)62.700001,14,15,16,18,((19,25)98.800003,22)57.500000,20,23,26,27,((29,33)69.099998,30,31,(32,39)76.400002,(((34,55)81.699997,48)62.799999,((36,52)60.099998,54)67.400002)65.900002,(35,(46,53)62.799999)72.300003,37,((38,47)90.199997,40)78.199997,41,(((42,56)7…
End;
