# Supplementary material for: Rapid progress on the vertebrate tree of life
Source: BMC Biol. 2010 Mar 8;8:19. doi: 10.1186/1741-7007-8-19 (PMC2842240; doi:10.1186/1741-7007-8-19)
Supplement: Additional file 3 — Phylogenies for 100 vertebrate clades A zip file containing the majority rule bootstrap consensus phylogenies for each of the clades that we analysed. These require freely available tree viewing software, such as FigTree or TreeView. [file 1741-7007-8-19-S3.ZIP › Supplementary_tree_files/Sciaenidae.con.tre]

#NEXUS
Begin trees; [Treefile saved Thu Nov 6 13:39:39 2008]
	Translate
		1 Aplodinotus_grunniens,
		2 Argyrosomus_hololepidotus,
		3 Argyrosomus_regius,
		4 Atractoscion_aequidens,
		5 Atractoscion_nobilis,
		6 Bairdiella_chrysoura,
		7 Bairdiella_rhonchus,
		8 Cheilotrema_saturnum,
		9 Chrysochir_aureus,
		10 Collichthys_lucidus,
		11 Collichthys_niveatus,
		12 Cynoscion_acoupa,
		13 Cynoscion_arenarius,
		14 Cynoscion_guatucupa,
		15 Cynoscion_leiarchus,
		16 Cynoscion_microlepidotus,
		17 Cynoscion_nebulosus,
		18 Cynoscion_nothus,
		19 Cynoscion_parvipinnis,
		20 Cynoscion_regalis,
		21 Cynoscion_striatus,
		22 Cynoscion_virescens,
		23 Dendrophysa_russelii,
		24 Genyonemus_lineatus,
		25 Johnius_belangerii,
		26 Johnius_dussumieri,
		27 Johnius_elongatus,
		28 Johnius_vogleri,
		29 Larimichthys_crocea,
		30 Larimichthys_polyactis,
		31 Larimus_fasciatus,
		32 Leiostomus_xanthurus,
		33 Lonchurus_lanceolatus,
		34 Macrodon_ancylodon,
		35 Menticirrhus_americanus,
		36 Menticirrhus_littoralis,
		37 Menticirrhus_undulatus,
		38 Micropogonias_furnieri,
		39 Micropogonias_undulatus,
		40 Miichthys_miiuy,
		41 Nebris_microps,
		42 Nibea_albiflora,
		43 Nibea_coibor,
		44 Nibea_maculata,
		45 Otolithes_cuvieri,
		46 Otolithes_ruber,
		47 Otolithoides_biauritus,
		48 Pennahia_anea,
		49 Pennahia_argentata,
		50 Pogonias_cromis,
		51 Protonibea_diacanthus,
		52 Pseudotolithus_elongatus,
		53 Pseudotolithus_senegalensis,
		54 Pseudotolithus_senegallus,
		55 Pseudotolithus_typus,
		56 Roncador_stearnsii,
		57 Sciaenops_ocellatus,
		58 Seriphus_politus,
		59 Stellifer_lanceolatus,
		60 Stellifer_microps,
		61 Stellifer_naso,
		62 Stellifer_rastrifer,
		63 Stellifer_stellifer,
		64 Totoaba_macdonaldi,
		65 Umbrina_canariensis,
		66 Umbrina_cirrosa,
		67 Umbrina_roncador
		;
tree PAUP_1 = [&U] (1,2,(3,(12,64)58.400002)52.299999,4,5,(6,59)60.099998,7,8,9,(((10,11)89.099998,29)71.000000,(30,(42,43)100.000000)89.000000)53.099998,(13,20)99.000000,(14,21)90.900002,15,16,17,18,19,22,(23,44)78.900002,(24,56)84.099998,(25,((26,27)95.599998,28)87.199997)76.900002,31,32,33,34,(35,(36,37)100.000000)94.000000,38,39,40,41,(45,46)97.800003,47,48,49,50,51,52,(53,55)90.800003,54,57,…
End;
