# Supplementary material for: Rapid progress on the vertebrate tree of life
Source: BMC Biol. 2010 Mar 8;8:19. doi: 10.1186/1741-7007-8-19 (PMC2842240; doi:10.1186/1741-7007-8-19)
Supplement: Additional file 3 — Phylogenies for 100 vertebrate clades A zip file containing the majority rule bootstrap consensus phylogenies for each of the clades that we analysed. These require freely available tree viewing software, such as FigTree or TreeView. [file 1741-7007-8-19-S3.ZIP › Supplementary_tree_files/Sciuridae.con.tre]

#NEXUS
Begin trees; [Treefile saved Mon Nov 10 00:37:53 2008]
	Translate
		1 Aeretes_melanopterus,
		2 Aeromys_tephromelas,
		3 Ammospermophilus_harrisii,
		4 Ammospermophilus_interpres,
		5 Ammospermophilus_leucurus,
		6 Atlantoxerus_getulus,
		7 Belomys_pearsonii,
		8 Callosciurus_caniceps,
		9 Callosciurus_erythraeus,
		10 Callosciurus_finlaysonii,
		11 Callosciurus_nigrovittatus,
		12 Callosciurus_notatus,
		13 Callosciurus_prevostii,
		14 Cynomys_gunnisoni,
		15 Cynomys_leucurus,
		16 Cynomys_ludovicianus,
		17 Cynomys_mexicanus,
		18 Cynomys_parvidens,
		19 Dremomys_rufigenis,
		20 Eoglaucomys_fimbriatus,
		21 Epixerus_wilsoni,
		22 Eupetaurus_cinereus,
		23 Eutamias_dorsalis,
		24 Exilisciurus_concinnus,
		25 Exilisciurus_exilis,
		26 Funambulus_palmarum,
		27 Funambulus_pennanti,
		28 Funisciurus_carruthersi,
		29 Funisciurus_pyrropus,
		30 Glaucomys_sabrinus,
		31 Glaucomys_volans,
		32 Glyphotes_simus,
		33 Heliosciurus_ruwenzorii,
		34 Heliosciurus_undulatus,
		35 Hylopetes_alboniger,
		36 Hylopetes_lepidus,
		37 Hylopetes_nigripes,
		38 Hylopetes_phayrei,
		39 Hylopetes_spadiceus,
		40 Hyosciurus_heinrichi,
		41 Iomys_horsfieldi,
		42 Lariscus_insignis,
		43 Marmota_baibacina,
		44 Marmota_bobak,
		45 Marmota_broweri,
		46 Marmota_caligata,
		47 Marmota_camtschatica,
		48 Marmota_caudata,
		49 Marmota_flaviventris,
		50 Marmota_himalayana,
		51 Marmota_marmota,
		52 Marmota_menzbieri,
		53 Marmota_olympus,
		54 Marmota_sibirica,
		55 Marmota_vancouverensis,
		56 Menetes_berdmorei,
		57 Microsciurus_alfari,
		58 Microsciurus_flaviventer,
		59 Myosciurus_pumilio,
		60 Nannosciurus_melanotis,
		61 Paraxerus_alexandri,
		62 Paraxerus_cepapi,
		63 Paraxerus_ochraceus,
		64 Paraxerus_vexillarius,
		65 Petaurillus_kinlochii,
		66 Petaurista_albiventer,
		67 Petaurista_alborufus,
		68 Petaurista_elegans,
		69 Petaurista_hainana,
		70 Petaurista_leucogenys,
		71 Petaurista_petaurista,
		72 Petaurista_philippensis,
		73 Petaurista_xanthotis,
		74 Petaurista_yunanensis,
		75 Petinomys_setosus,
		76 Prosciurillus_murinus,
		77 Protoxerus_stangeri,
		78 Pteromys_momonga,
		79 Pteromys_volans,
		80 Pteromyscus_pulverulentus,
		81 Ratufa_affinis,
		82 Ratufa_bicolor,
		83 Rheithrosciurus_macrotis,
		84 Rhinosciurus_laticaudatus,
		85 Rubrisciurus_rubriventer,
		86 Sciurillus_pusillus,
		87 Sciurotamias_davidianus,
		88 Sciurus_aberti,
		89 Sciurus_aestuans,
		90 Sciurus_carolinensis,
		91 Sciurus_granatensis,
		92 Sciurus_griseus,
		93 Sciurus_ignitus,
		94 Sciurus_lis,
		95 Sciurus_niger,
		96 Sciurus_stramineus,
		97 Sciurus_variegatoides,
		98 Sciurus_vulgaris,
		99 Spermophilopsis_leptodactylus,
		100 Spermophilus_adocetus,
		101 Spermophilus_alashanicus,
		102 Spermophilus_annulatus,
		103 Spermophilus_armatus,
		104 Spermophilus_atricapillus,
		105 Spermophilus_beecheyi,
		106 Spermophilus_beldingi,
		107 Spermophilus_brunneus,
		108 Spermophilus_citellus,
		109 Spermophilus_columbianus,
		110 Spermophilus_dauricus,
		111 Spermophilus_elegans,
		112 Spermophilus_erythrogenys,
		113 Spermophilus_franklinii,
		114 Spermophilus_fulvus,
		115 Spermophilus_lateralis,
		116 Spermophilus_madrensis,
		117 Spermophilus_major,
		118 Spermophilus_mexicanus,
		119 Spermophilus_mohavensis,
		120 Spermophilus_musicus,
		121 Spermophilus_pallidicauda,
		122 Spermophilus_parryii,
		123 Spermophilus_perotensis,
		124 Spermophilus_pygmaeus,
		125 Spermophilus_relictus,
		126 Spermophilus_richardsonii,
		127 Spermophilus_saturatus,
		128 Spermophilus_spilosoma,
		129 Spermophilus_suslicus,
		130 Spermophilus_taurensis,
		131 Spermophilus_tereticaudus,
		132 Spermophilus_townsendi,
		133 Spermophilus_undulatus,
		134 Spermophilus_variegatus,
		135 Spermophilus_washingtoni,
		136 Spermophilus_xanthoprymnus,
		137 Sundasciurus_brookei,
		138 Sundasciurus_philippinensis,
		139 Syntheosciurus_brochus,
		140 Tamias_alpinus,
		141 Tamias_amoenus,
		142 Tamias_bulleri,
		143 Tamias_canipes,
		144 Tamias_cinereicollis,
		145 Tamias_dorsalis,
		146 Tamias_durangae,
		147 Tamias_merriami,
		148 Tamias_minimus,
		149 Tamias_obscurus,
		150 Tamias_ochrogenys,
		151 Tamias_palmeri,
		152 Tamias_panamintinus,
		153 Tamias_quadrimaculatus,
		154 Tamias_quadrivittatus,
		155 Tamias_ruficaudus,
		156 Tamias_rufus,
		157 Tamias_senex,
		158 Tamias_sibiricus,
		159 Tamias_siskiyou,
		160 Tamias_sonomae,
		161 Tamias_speciosus,
		162 Tamias_striatus,
		163 Tamias_townsendii,
		164 Tamias_umbrinus,
		165 Tamiasciurus_douglasii,
		166 Tamiasciurus_hudsonicus,
		167 Tamiasciurus_mearnsi,
		168 Tamiops_swinhoei,
		169 Trogopterus_xanthipes,
		170 Xerus_erythropus,
		171 Xerus_inauris,
		172 Xerus_princeps,
		173 Xerus_rutilus
		;
tree PAUP_1 = [&U] (1,(((2,((((((((3,4,5)94.099998,((((((14,15)100.000000,18)99.000000,(16,17)100.000000)100.000000,(113,118)61.000000,((119,131)100.000000,(123,128)98.000000)82.000000)60.000000,(((((43,44)96.800003,(47,(50,54)61.900002)88.800003)63.500000,45,(48,52)98.000000,51)78.000000,((46,(53,55)98.000000)99.000000,49)99.000000)94.000000,(((((101,121)99.000000,112,114,125)71.900002,117)93.00…
End;
