# Supplementary material for: Rapid progress on the vertebrate tree of life
Source: BMC Biol. 2010 Mar 8;8:19. doi: 10.1186/1741-7007-8-19 (PMC2842240; doi:10.1186/1741-7007-8-19)
Supplement: Additional file 3 — Phylogenies for 100 vertebrate clades A zip file containing the majority rule bootstrap consensus phylogenies for each of the clades that we analysed. These require freely available tree viewing software, such as FigTree or TreeView. [file 1741-7007-8-19-S3.ZIP › Supplementary_tree_files/Scorpaenoidei.con.tre]

#NEXUS
Begin trees; [Treefile saved Sun Nov 9 17:05:56 2008]
	Translate
		1 Ablabys_taenionotus,
		2 Aetapcus_maculatus,
		3 Aploactisoma_milesii,
		4 Caracanthus_maculatus,
		5 Centropogon_australis,
		6 Congiopodus_peruvianus,
		7 Dendrochirus_brachypterus,
		8 Dendrochirus_zebra,
		9 Gnathanacanthus_goetzeei,
		10 Gymnapistes_marmoratus,
		11 Helicolenus_avius,
		12 Helicolenus_barathri,
		13 Helicolenus_dactylopterus,
		14 Helicolenus_hilgendorfi,
		15 Helicolenus_lengerichi,
		16 Helicolenus_percoides,
		17 Hypodytes_indicus,
		18 Inimicus_sinensis,
		19 Iracundus_signifer,
		20 Maxillicosta_whitleyi,
		21 Neomerinthe_hemingwayi,
		22 Neosebastes_incisipinnis,
		23 Neosebastes_pandus,
		24 Neosebastes_scorpaenoides,
		25 Neosebastes_thetidis,
		26 Notesthes_robusta,
		27 Pontinus_furcirhinus,
		28 Pontinus_kuhlii,
		29 Pontinus_longispinis,
		30 Pterois_antennata,
		31 Pterois_miles,
		32 Pterois_mombasae,
		33 Pterois_radiata,
		34 Pterois_volitans,
		35 Scorpaena_brasiliensis,
		36 Scorpaena_colorata,
		37 Scorpaena_elongata,
		38 Scorpaena_guttata,
		39 Scorpaena_maderensis,
		40 Scorpaena_notata,
		41 Scorpaena_onaria,
		42 Scorpaena_plumieri,
		43 Scorpaena_porcus,
		44 Scorpaena_scrofa,
		45 Scorpaenodes_scaber,
		46 Scorpaenopsis_macrochir,
		47 Scorpaenopsis_vittapinna,
		48 Sebastes_aleutianus,
		49 Sebastes_alutus,
		50 Sebastes_atrovirens,
		51 Sebastes_auriculatus,
		52 Sebastes_aurora,
		53 Sebastes_babcocki,
		54 Sebastes_baramenuke,
		55 Sebastes_borealis,
		56 Sebastes_brevispinis,
		57 Sebastes_capensis,
		58 Sebastes_carnatus,
		59 Sebastes_caurinus,
		60 Sebastes_chlorostictus,
		61 Sebastes_chrysomelas,
		62 Sebastes_ciliatus,
		63 Sebastes_constellatus,
		64 Sebastes_cortezi,
		65 Sebastes_crameri,
		66 Sebastes_dallii,
		67 Sebastes_diploproa,
		68 Sebastes_elongatus,
		69 Sebastes_emphaeus,
		70 Sebastes_ensifer,
		71 Sebastes_entomelas,
		72 Sebastes_entomelus,
		73 Sebastes_eos,
		74 Sebastes_exsul,
		75 Sebastes_fasciatus,
		76 Sebastes_flammeus,
		77 Sebastes_flavidus,
		78 Sebastes_gilli,
		79 Sebastes_glaucus,
		80 Sebastes_goodei,
		81 Sebastes_helvomaculatus,
		82 Sebastes_hopkinsi,
		83 Sebastes_hubbsi,
		84 Sebastes_ijimae,
		85 Sebastes_inermis,
		86 Sebastes_iracundus,
		87 Sebastes_jordani,
		88 Sebastes_joyneri,
		89 Sebastes_kiyomatsui,
		90 Sebastes_koreanus,
		91 Sebastes_lentiginosus,
		92 Sebastes_levis,
		93 Sebastes_longispinis,
		94 Sebastes_macdonaldi,
		95 Sebastes_maliger,
		96 Sebastes_marinus,
		97 Sebastes_matsubarae,
		98 Sebastes_melanops,
		99 Sebastes_melanosema,
		100 Sebastes_melanostictus,
		101 Sebastes_melanostomus,
		102 Sebastes_mentella,
		103 Sebastes_miniatus,
		104 Sebastes_minor,
		105 Sebastes_moseri,
		106 Sebastes_mystinus,
		107 Sebastes_nebulosus,
		108 Sebastes_nigrocinctus,
		109 Sebastes_nivosus,
		110 Sebastes_norvegicus,
		111 Sebastes_notius,
		112 Sebastes_oblongus,
		113 Sebastes_oculatus,
		114 Sebastes_ovalis,
		115 Sebastes_owstoni,
		116 Sebastes_pachycephalus,
		117 Sebastes_paucispinis,
		118 Sebastes_peduncularis,
		119 Sebastes_phillipsi,
		120 Sebastes_pinniger,
		121 Sebastes_polyspinis,
		122 Sebastes_proriger,
		123 Sebastes_rastrelliger,
		124 Sebastes_reedi,
		125 Sebastes_rosaceus,
		126 Sebastes_rosenblatti,
		127 Sebastes_ruberrimus,
		128 Sebastes_rubrivinctus,
		129 Sebastes_rufinanus,
		130 Sebastes_rufus,
		131 Sebastes_saxicola,
		132 Sebastes_schlegelii,
		133 Sebastes_semicinctus,
		134 Sebastes_serranoides,
		135 Sebastes_serriceps,
		136 Sebastes_simulator,
		137 Sebastes_sinensis,
		138 Sebastes_spinorbis,
		139 Sebastes_steindachneri,
		140 Sebastes_taczanowskii,
		141 Sebastes_thompsoni,
		142 Sebastes_trivittatus,
		143 Sebastes_umbrosus,
		144 Sebastes_variabilis,
		145 Sebastes_variegatus,
		146 Sebastes_viviparus,
		147 Sebastes_vulpes,
		148 Sebastes_wilsoni,
		149 Sebastes_zacentrus,
		150 Sebastes_zonatus,
		151 Sebastiscus_albofasciatus,
		152 Sebastiscus_marmoratus,
		153 Sebastolobus_alascanus,
		154 Sebastolobus_altivelis,
		155 Sebastolobus_macrochir,
		156 Synanceia_verrucosa,
		157 Taenianotus_triacanthus,
		158 Trachyscorpia_capensis,
		159 Zanclorhynchus_spinifer
		;
tree PAUP_1 = [&U] (1,2,3,(((4,(19,46)64.500000,21,35,(37,44)99.000000,38,(39,40)95.000000,(41,45)76.500000,42,43,157)73.300003,(6,159)60.500000,(7,8,(30,32)99.500000,(31,34)97.599998,33)88.099998,(((11,(12,13)51.799999,14,15,16)100.000000,((((((48,100)99.000000,((104,139)69.000000,115)94.000000)72.099998,79)93.000000,((55,(76,86)92.000000)100.000000,56)53.799999,(((69,(145,(148,149)78.000000)86.…
End;
