# Supplementary material for: Rapid progress on the vertebrate tree of life
Source: BMC Biol. 2010 Mar 8;8:19. doi: 10.1186/1741-7007-8-19 (PMC2842240; doi:10.1186/1741-7007-8-19)
Supplement: Additional file 3 — Phylogenies for 100 vertebrate clades A zip file containing the majority rule bootstrap consensus phylogenies for each of the clades that we analysed. These require freely available tree viewing software, such as FigTree or TreeView. [file 1741-7007-8-19-S3.ZIP › Supplementary_tree_files/Serranidae.con.tre]

#NEXUS
Begin trees; [Treefile saved Sat Nov 8 04:05:15 2008]
	Translate
		1 Acanthistius_ocellatus,
		2 Aethaloperca_rogaa,
		3 Alphestes_afer,
		4 Alphestes_immaculatus,
		5 Alphestes_multiguttatus,
		6 Anthias_anthias,
		7 Anyperodon_leucogrammicus,
		8 Belonoperca_chabanaudi,
		9 Caesioperca_lepidoptera,
		10 Centropristis_striata,
		11 Cephalopholis_argus,
		12 Cephalopholis_boenak,
		13 Cephalopholis_cruentata,
		14 Cephalopholis_cyanostigma,
		15 Cephalopholis_formosa,
		16 Cephalopholis_fulva,
		17 Cephalopholis_igarashiensis,
		18 Cephalopholis_leopardus,
		19 Cephalopholis_miniata,
		20 Cephalopholis_nigri,
		21 Cephalopholis_nigripinnis,
		22 Cephalopholis_pachycentron,
		23 Cephalopholis_panamensis,
		24 Cephalopholis_polleni,
		25 Cephalopholis_sexmaculata,
		26 Cephalopholis_sonnerati,
		27 Cephalopholis_taeniops,
		28 Cephalopholis_urodeta,
		29 Cratinus_agassizii,
		30 Cromileptes_altivelis,
		31 Dermatolepis_dermatolepis,
		32 Dermatolepis_inermis,
		33 Dermatolepis_striolata,
		34 Diplectrum_formosum,
		35 Diplectrum_pacificum,
		36 Diploprion_bifasciatum,
		37 Epinephelus_adscensionis,
		38 Epinephelus_aeneus,
		39 Epinephelus_akaara,
		40 Epinephelus_albomarginatus,
		41 Epinephelus_analogus,
		42 Epinephelus_areolatus,
		43 Epinephelus_awoara,
		44 Epinephelus_bleekeri,
		45 Epinephelus_bruneus,
		46 Epinephelus_caninus,
		47 Epinephelus_chlorostigma,
		48 Epinephelus_cifuentesi,
		49 Epinephelus_clippertonensis,
		50 Epinephelus_coeruleopunctatus,
		51 Epinephelus_coioides,
		52 Epinephelus_corallicola,
		53 Epinephelus_costae,
		54 Epinephelus_cyanopodus,
		55 Epinephelus_daemelii,
		56 Epinephelus_diacanthus,
		57 Epinephelus_drummondhayi,
		58 Epinephelus_epistictus,
		59 Epinephelus_ergastularius,
		60 Epinephelus_exsul,
		61 Epinephelus_fario,
		62 Epinephelus_fasciatomaculosus,
		63 Epinephelus_fasciatus,
		64 Epinephelus_flavocaeruleus,
		65 Epinephelus_fuscoguttatus,
		66 Epinephelus_guttatus,
		67 Epinephelus_haifensis,
		68 Epinephelus_hexagonatus,
		69 Epinephelus_howlandi,
		70 Epinephelus_itajara,
		71 Epinephelus_labriformis,
		72 Epinephelus_lanceolatus,
		73 Epinephelus_latifasciatus,
		74 Epinephelus_longispinis,
		75 Epinephelus_macrospilos,
		76 Epinephelus_maculatus,
		77 Epinephelus_malabaricus,
		78 Epinephelus_marginatus,
		79 Epinephelus_melanostigma,
		80 Epinephelus_merra,
		81 Epinephelus_microdon,
		82 Epinephelus_miliaris,
		83 Epinephelus_moara,
		84 Epinephelus_morio,
		85 Epinephelus_morrhua,
		86 Epinephelus_multinotatus,
		87 Epinephelus_mystacinus,
		88 Epinephelus_nigritus,
		89 Epinephelus_niveatus,
		90 Epinephelus_octofasciatus,
		91 Epinephelus_ongus,
		92 Epinephelus_polyphekadion,
		93 Epinephelus_quernus,
		94 Epinephelus_quoyanus,
		95 Epinephelus_radiatus,
		96 Epinephelus_retouti,
		97 Epinephelus_rivulatus,
		98 Epinephelus_septemfasciatus,
		99 Epinephelus_sexfasciatus,
		100 Epinephelus_spilotoceps,
		101 Epinephelus_stictus,
		102 Epinephelus_striatus,
		103 Epinephelus_tauvina,
		104 Epinephelus_trimaculatus,
		105 Epinephelus_tukula,
		106 Epinephelus_undulostriatus,
		107 Epinephelus_undulosus,
		108 Gracila_albomarginata,
		109 Grammistes_sexlineatus,
		110 Hemanthias_leptus,
		111 Hemanthias_peruanus,
		112 Hemanthias_signifer,
		113 Holanthias_chrysostictus,
		114 Hypoplectrus_aberrans,
		115 Hypoplectrus_chlorurus,
		116 Hypoplectrus_gemma,
		117 Hypoplectrus_gummigutta,
		118 Hypoplectrus_guttavarius,
		119 Hypoplectrus_indigo,
		120 Hypoplectrus_nigricans,
		121 Hypoplectrus_puella,
		122 Hypoplectrus_unicolor,
		123 Hyporthrodus_flavolimbatus,
		124 Hyporthrodus_niphobles,
		125 Liopropoma_carmabi,
		126 Liopropoma_eukrines,
		127 Luzonichthys_waitei,
		128 Mycteroperca_acutirostris,
		129 Mycteroperca_bonaci,
		130 Mycteroperca_fusca,
		131 Mycteroperca_interstitialis,
		132 Mycteroperca_jordani,
		133 Mycteroperca_microlepis,
		134 Mycteroperca_olfax,
		135 Mycteroperca_phenax,
		136 Mycteroperca_prionura,
		137 Mycteroperca_rosacea,
		138 Mycteroperca_rubra,
		139 Mycteroperca_tigris,
		140 Mycteroperca_venenosa,
		141 Mycteroperca_xenarcha,
		142 Nemanthias_carberryi,
		143 Niphon_spinosus,
		144 Paralabrax_albomaculatus,
		145 Paralabrax_auroguttatus,
		146 Paralabrax_callaensis,
		147 Paralabrax_clathratus,
		148 Paralabrax_humeralis,
		149 Paralabrax_loro,
		150 Paralabrax_maculatofasciatus,
		151 Paralabrax_nebulifer,
		152 Paranthias_colonus,
		153 Paranthias_furcifer,
		154 Plectranthias_japonicus,
		155 Plectranthias_kelloggi,
		156 Plectropomus_areolatus,
		157 Plectropomus_laevis,
		158 Plectropomus_leopardus,
		159 Plectropomus_maculatus,
		160 Plectropomus_oligacanthus,
		161 Plectropomus_pessuliferus,
		162 Pogonoperca_punctata,
		163 Pronotogrammus_multifasciatus,
		164 Pseudanthias_lori,
		165 Pseudanthias_pleurotaenia,
		166 Pseudanthias_squamipinnis,
		167 Pseudogramma_gregoryi,
		168 Pseudogramma_polyacantha,
		169 Pseudogramma_polyacanthum,
		170 Pseudogramma_thaumasium,
		171 Rypticus_bicolor,
		172 Rypticus_nigripinnis,
		173 Rypticus_saponaceus,
		174 Saloptia_powelli,
		175 Serranus_accraensis,
		176 Serranus_atricauda,
		177 Serranus_baldwini,
		178 Serranus_cabrilla,
		179 Serranus_dewegeri,
		180 Serranus_phoebe,
		181 Serranus_psittacinus,
		182 Serranus_tabacarius,
		183 Serranus_tigrinus,
		184 Serranus_tortugarum,
		185 Tosana_niwae,
		186 Variola_albimarginata,
		187 Variola_albomarginata,
		188 Variola_louti
		;
tree PAUP_1 = [&U] (1,(((((((2,(11,20)67.900002)77.900002,(((12,22)100.000000,14)58.400002,15)91.000000)50.799999,(13,23)100.000000)87.900002,((17,108)50.099998,24)99.000000)84.000000,(((3,4,5)100.000000,(31,32,33)99.099998)99.000000,7,(30,(70,72)84.000000)55.000000,((37,(49,71)99.000000)65.199997,41)82.699997,38,39,(40,46,(53,(128,138)99.000000)78.900002,((58,95)65.099998,85)81.000000,78,129,130…
End;
