# Supplementary material for: Rapid progress on the vertebrate tree of life
Source: BMC Biol. 2010 Mar 8;8:19. doi: 10.1186/1741-7007-8-19 (PMC2842240; doi:10.1186/1741-7007-8-19)
Supplement: Additional file 3 — Phylogenies for 100 vertebrate clades A zip file containing the majority rule bootstrap consensus phylogenies for each of the clades that we analysed. These require freely available tree viewing software, such as FigTree or TreeView. [file 1741-7007-8-19-S3.ZIP › Supplementary_tree_files/Sparidae.con.tre]

#NEXUS
Begin trees; [Treefile saved Fri Nov 7 08:10:06 2008]
	Translate
		1 Acanthopagrus_australis,
		2 Acanthopagrus_berda,
		3 Acanthopagrus_butcheri,
		4 Acanthopagrus_latus,
		5 Acanthopagrus_schlegelii,
		6 Archosargus_probatocephalus,
		7 Argyrops_spinifer,
		8 Argyrozona_argyrozona,
		9 Boops_boops,
		10 Boopsoidea_inornata,
		11 Calamus_brachysomus,
		12 Calamus_nodosus,
		13 Calamus_penna,
		14 Cheimerius_nufar,
		15 Chrysoblephus_cristiceps,
		16 Chrysophrys_auratus,
		17 Cymatoceps_nasutus,
		18 Dentex_angolensis,
		19 Dentex_canariensis,
		20 Dentex_dentex,
		21 Dentex_gibbosus,
		22 Dentex_macrophthalmus,
		23 Dentex_maroccanus,
		24 Dentex_tumifrons,
		25 Diplodus_annularis,
		26 Diplodus_argenteus,
		27 Diplodus_bellottii,
		28 Diplodus_bermudensis,
		29 Diplodus_cervinus,
		30 Diplodus_fasciatus,
		31 Diplodus_holbrookii,
		32 Diplodus_noct,
		33 Diplodus_prayensis,
		34 Diplodus_puntazzo,
		35 Diplodus_sargus,
		36 Diplodus_vulgaris,
		37 Evynnis_japonica,
		38 Gymnocrotaphus_curvidens,
		39 Lagodon_rhomboides,
		40 Oblada_melanura,
		41 Pachymetopon_aeneum,
		42 Pagellus_acarne,
		43 Pagellus_bellottii,
		44 Pagellus_bogaraveo,
		45 Pagellus_erythrinus,
		46 Pagrus_auriga,
		47 Pagrus_caeruleostictus,
		48 Pagrus_major,
		49 Pagrus_pagrus,
		50 Parargyrops_edita,
		51 Petrus_rupestris,
		52 Polyamblyodon_germanum,
		53 Polysteganus_praeorbitalis,
		54 Porcostoma_dentata,
		55 Pterogymnus_laniarius,
		56 Rhabdosargus_sarba,
		57 Rhabdosargus_thorpei,
		58 Sarpa_salpa,
		59 Sparidentex_hasta,
		60 Sparodon_durbanensis,
		61 Sparus_aurata,
		62 Stenotomus_chrysops
		;
tree PAUP_1 = [&U] (1,((2,5)50.200001,4,(((((6,39)62.400002,((11,12)100.000000,(13,62)80.599998)79.099998)79.400002,((((7,((16,48)100.000000,(37,50)100.000000)100.000000)76.722221,(((((14,19)100.000000,21)64.099998,20)71.433334,(46,47)52.000000)82.333336,((43,45)98.000000,49)96.800003)50.333332)79.000000,((8,15,17,(51,53)97.000000,54)66.877777,55)56.700001)56.633335,(((18,23)100.000000,24)53.1500…
End;
