# Supplementary material for: Rapid progress on the vertebrate tree of life
Source: BMC Biol. 2010 Mar 8;8:19. doi: 10.1186/1741-7007-8-19 (PMC2842240; doi:10.1186/1741-7007-8-19)
Supplement: Additional file 3 — Phylogenies for 100 vertebrate clades A zip file containing the majority rule bootstrap consensus phylogenies for each of the clades that we analysed. These require freely available tree viewing software, such as FigTree or TreeView. [file 1741-7007-8-19-S3.ZIP › Supplementary_tree_files/Stenopterygii.con.tre]

#NEXUS
Begin trees; [Treefile saved Sat Nov 8 11:01:05 2008]
	Translate
		1 Argyropelecus_aculeatus,
		2 Argyropelecus_affinis,
		3 Argyropelecus_gigas,
		4 Argyropelecus_hemigymnus,
		5 Argyropelecus_olfersii,
		6 Argyropelecus_sladeni,
		7 Aristostomias_scintillans,
		8 Aristostomias_tittmanni,
		9 Bathophilus_flemingi,
		10 Bonapartia_pedaliota,
		11 Borostomias_antarcticus,
		12 Chauliodus_macouni,
		13 Cyclothone_acclinidens,
		14 Cyclothone_alba,
		15 Cyclothone_atraria,
		16 Cyclothone_braueri,
		17 Cyclothone_kobayashii,
		18 Cyclothone_livida,
		19 Cyclothone_microdon,
		20 Cyclothone_obscura,
		21 Cyclothone_pallida,
		22 Cyclothone_parapallida,
		23 Cyclothone_pseudopallida,
		24 Cyclothone_pygmaea,
		25 Cyclothone_signata,
		26 Diplophos_taenia,
		27 Gonostoma_atlanticum,
		28 Gonostoma_bathyphilum,
		29 Gonostoma_denudatum,
		30 Gonostoma_ebelingi,
		31 Gonostoma_elongatum,
		32 Gonostoma_longipinnis,
		33 Ichthyococcus_ovatus,
		34 Idiacanthus_antrostomus,
		35 Malacosteus_niger,
		36 Margrethia_obtusirostra,
		37 Maurolicus_japonicus,
		38 Maurolicus_muelleri,
		39 Maurolicus_walvisensis,
		40 Pachystomias_microdon,
		41 Polyipnus_matsubarai,
		42 Sigmops_gracilis,
		43 Sternoptyx_diaphana,
		44 Sternoptyx_obscura,
		45 Sternoptyx_pseudobscura,
		46 Sternoptyx_pseudodiaphana,
		47 Stomias_atriventer,
		48 Tactostoma_macropus
		;
tree PAUP_1 = [&U] (1,((2,(3,5)51.500000,7,8,9,10,11,12,((13,21,22)51.599998,20)55.799999,(14,25)77.699997,15,16,(((17,23)96.800003,(19,24)96.000000)82.000000,18)60.900002,26,(27,29)93.900002,28,30,(31,32)91.500000,33,34,35,36,((37,39)94.599998,38)89.000000,40,41,42,(43,45)95.800003,44,(46,47)84.500000,48)62.799999,4)92.599998,6)0;
End;
