# Supplementary material for: Rapid progress on the vertebrate tree of life
Source: BMC Biol. 2010 Mar 8;8:19. doi: 10.1186/1741-7007-8-19 (PMC2842240; doi:10.1186/1741-7007-8-19)
Supplement: Additional file 3 — Phylogenies for 100 vertebrate clades A zip file containing the majority rule bootstrap consensus phylogenies for each of the clades that we analysed. These require freely available tree viewing software, such as FigTree or TreeView. [file 1741-7007-8-19-S3.ZIP › Supplementary_tree_files/Strigiformes.con.tre]

#NEXUS
Begin trees; [Treefile saved Mon Nov 10 09:55:53 2008]
	Translate
		1 Aegolius_acadicus,
		2 Aegolius_funereus,
		3 Aegolius_harrisii,
		4 Asio_flammeus,
		5 Asio_otus,
		6 Athene_brama,
		7 Athene_noctua,
		8 Bubo_africanus,
		9 Bubo_ascalaphus,
		10 Bubo_bengalensis,
		11 Bubo_bubo,
		12 Bubo_lacteus,
		13 Bubo_magellanicus,
		14 Bubo_nipalensis,
		15 Bubo_scandiacus,
		16 Bubo_virginianus,
		17 Ciccaba_virgata,
		18 Glaucidium_bolivianum,
		19 Glaucidium_brasilianum,
		20 Glaucidium_californicum,
		21 Glaucidium_cuculoides,
		22 Glaucidium_gnoma,
		23 Glaucidium_griseiceps,
		24 Glaucidium_hardyi,
		25 Glaucidium_jardinii,
		26 Glaucidium_minutissimum,
		27 Glaucidium_nanum,
		28 Glaucidium_passerinum,
		29 Glaucidium_perlatum,
		30 Glaucidium_peruanum,
		31 Glaucidium_tephronotum,
		32 Glaucidium_tucumanum,
		33 Ketupa_ketupa,
		34 Ketupa_zeylonensis,
		35 Megascops_asio,
		36 Megascops_guatemalae,
		37 Megascops_kennicottii,
		38 Megascops_trichopsis,
		39 Micrathene_whitneyi,
		40 Mimizuku_gurneyi,
		41 Ninox_novaeseelandiae,
		42 Ninox_philippensis,
		43 Ninox_rufa,
		44 Ninox_scutulata,
		45 Ninox_strenua,
		46 Otus_albogularis,
		47 Otus_atricapillus,
		48 Otus_bakkamoena,
		49 Otus_capnodes,
		50 Otus_choliba,
		51 Otus_elegans,
		52 Otus_flammeolus,
		53 Otus_hoyi,
		54 Otus_insularis,
		55 Otus_ireneae,
		56 Otus_koepckei,
		57 Otus_lempiji,
		58 Otus_lettia,
		59 Otus_leucotis,
		60 Otus_longicornis,
		61 Otus_mayottensis,
		62 Otus_megalotis,
		63 Otus_mindorensis,
		64 Otus_mirus,
		65 Otus_moheliensis,
		66 Otus_pauliani,
		67 Otus_pembaensis,
		68 Otus_petersoni,
		69 Otus_roboratus,
		70 Otus_rutilus,
		71 Otus_sanctaecatarinae,
		72 Otus_scops,
		73 Otus_semitorques,
		74 Otus_senegalensis,
		75 Otus_spilocephalus,
		76 Otus_sunia,
		77 Otus_usta,
		78 Otus_watsonii,
		79 Phodilus_badius,
		80 Pulsatrix_koeniswaldiana,
		81 Pulsatrix_perspicillata,
		82 Strix_aluco,
		83 Strix_butleri,
		84 Strix_leptogrammica,
		85 Strix_nebulosa,
		86 Strix_occidentalis,
		87 Strix_rufipes,
		88 Strix_uralensis,
		89 Strix_varia,
		90 Strix_woodfordii,
		91 Surnia_ulula,
		92 Tyto_alba,
		93 Tyto_capensis,
		94 Tyto_glaucops,
		95 Tyto_multipunctata,
		96 Tyto_tenebricosa
		;
tree PAUP_1 = [&U] (1,(2,((((((4,5)78.900002,59)96.000000,((8,(9,11)100.000000,10,12,((13,16)99.000000,15)69.400002,14,(33,34)60.299999)55.700001,((17,86,87,89)67.300003,((82,88)65.000000,83,(84,85)70.699997,90)64.199997)72.800003,(((35,36,37,((47,(77,78)99.000000)87.000000,69)52.200001,53,68,71)84.099998,(38,(46,(50,56)100.000000)70.199997)54.799999)73.099998,52)73.900002,(80,81)74.900002)61.000…
End;
