# Supplementary material for: Rapid progress on the vertebrate tree of life
Source: BMC Biol. 2010 Mar 8;8:19. doi: 10.1186/1741-7007-8-19 (PMC2842240; doi:10.1186/1741-7007-8-19)
Supplement: Additional file 3 — Phylogenies for 100 vertebrate clades A zip file containing the majority rule bootstrap consensus phylogenies for each of the clades that we analysed. These require freely available tree viewing software, such as FigTree or TreeView. [file 1741-7007-8-19-S3.ZIP › Supplementary_tree_files/Stromateoidei.con.tre]

#NEXUS 

Begin trees;  [Treefile saved Mon Nov 10 07:15:44 2008]


	Translate
		1 Ariomma_brevimanus,
		2 Ariomma_indica,
		3 Ariomma_lurida,
		4 Centrolophus_niger,
		5 Cubiceps_baxteri,
		6 Cubiceps_gracilis,
		7 Cubiceps_paradoxus,
		8 Cubiceps_squamiceps,
		9 Hyperoglyphe_japonica,
		10 Hyperoglyphe_moselii,
		11 Icichthys_lockingtoni,
		12 Pampus_argenteus,
		13 Pampus_chinensis,
		14 Pampus_cinereus,
		15 Pampus_punctatissimus,
		16 Peprilus_alepidotus,
		17 Peprilus_medius,
		18 Peprilus_simillimus,
		19 Peprilus_triacanthus,
		20 Psenes_arafurensis,
		21 Psenes_cyanophrys,
		22 Psenes_maculatus,
		23 Psenes_pellucidus,
		24 Psenopsis_anomala,
		25 Psenopsis_cyanea,
		26 Schedophilus_labyrinthicus,
		27 Schedophilus_ovalis,
		28 Schedophilus_velaini,
		29 Seriolella_brama,
		30 Seriolella_caerulea,
		31 Seriolella_porosa,
		32 Seriolella_punctata,
		33 Stromateus_brasiliensis,
		34 Stromateus_stellatus,
		35 Tubbia_tasmanica
		;
tree PAUP_1 = [&U] (1,(2,3)86.000000,(((((((4,28)61.833332,(((10,27)98.199997,26)97.800003,35)80.300003)50.400002,(9,11)78.400002)100.000000,((29,30)70.199997,(31,32)100.000000)100.000000)100.000000,(24,25)70.099998)100.000000,(((5,(8,((20,22)68.699997,(21,23)52.700001)100.000000)91.933334)50.366665,6)89.666664,7)91.000000)55.000000,(((12,(13,15,16)75.449997)78.280952,14)86.295235,((17,18)100.000000,19,(33,34)72.133331)60.485714)96.000000)94.000000)0;
End;
