# Supplementary material for: Rapid progress on the vertebrate tree of life
Source: BMC Biol. 2010 Mar 8;8:19. doi: 10.1186/1741-7007-8-19 (PMC2842240; doi:10.1186/1741-7007-8-19)
Supplement: Additional file 3 — Phylogenies for 100 vertebrate clades A zip file containing the majority rule bootstrap consensus phylogenies for each of the clades that we analysed. These require freely available tree viewing software, such as FigTree or TreeView. [file 1741-7007-8-19-S3.ZIP › Supplementary_tree_files/Sylviidae.con.tre]

#NEXUS
Begin trees; [Treefile saved Mon Nov 10 19:44:59 2008]
	Translate
		1 Abroscopus_superciliaris,
		2 Achaetops_pycnopygius,
		3 Acrocephalus_aedon,
		4 Acrocephalus_aequinoctialis,
		5 Acrocephalus_agricola,
		6 Acrocephalus_arundinaceus,
		7 Acrocephalus_atyphus,
		8 Acrocephalus_australis,
		9 Acrocephalus_avicenniae,
		10 Acrocephalus_baeticatus,
		11 Acrocephalus_bistrigiceps,
		12 Acrocephalus_brevipennis,
		13 Acrocephalus_caffer,
		14 Acrocephalus_concinens,
		15 Acrocephalus_dumetorum,
		16 Acrocephalus_familiaris,
		17 Acrocephalus_gracilirostris,
		18 Acrocephalus_griseldis,
		19 Acrocephalus_kerearako,
		20 Acrocephalus_melanopogon,
		21 Acrocephalus_mendanae,
		22 Acrocephalus_newtoni,
		23 Acrocephalus_orientalis,
		24 Acrocephalus_orinus,
		25 Acrocephalus_paludicola,
		26 Acrocephalus_palustris,
		27 Acrocephalus_rimitarae,
		28 Acrocephalus_rufescens,
		29 Acrocephalus_schoenobaenus,
		30 Acrocephalus_scirpaceus,
		31 Acrocephalus_sechellensis,
		32 Acrocephalus_sirpaceus,
		33 Acrocephalus_stentoreus,
		34 Acrocephalus_tangorum,
		35 Acrocephalus_vaughani,
		36 Amaurocichla_bocagii,
		37 Bradypterus_baboecala,
		38 Bradypterus_barrattii,
		39 Bradypterus_carpalis,
		40 Bradypterus_castaneus,
		41 Bradypterus_cinnamomeus,
		42 Bradypterus_davidi,
		43 Bradypterus_kashmirensis,
		44 Bradypterus_lopezi,
		45 Bradypterus_mariae,
		46 Bradypterus_sylvaticus,
		47 Bradypterus_tacsanowskius,
		48 Bradypterus_thoracicus,
		49 Bradypterus_tongensis,
		50 Bradypterus_transvaalensis,
		51 Bradypterus_victorini,
		52 Cettia_acanthizoides,
		53 Cettia_annae,
		54 Cettia_brunnescens,
		55 Cettia_cetti,
		56 Cettia_diphone,
		57 Cettia_flavolivacea,
		58 Cettia_fortipes,
		59 Cettia_haddeni,
		60 Cettia_parens,
		61 Cettia_ruficapilla,
		62 Cettia_seebohmi,
		63 Cettia_vulcania,
		64 Chamaea_fasciata,
		65 Chloropeta_gracilirostris,
		66 Chloropeta_natalensis,
		67 Cincloramphus_mathewsi,
		68 Cryptosylvicola_randrianasoloi,
		69 Dromaeocercus_brunneus,
		70 Hartertula_flavoviridis,
		71 Hippolais_caligata,
		72 Hippolais_icterina,
		73 Hippolais_languida,
		74 Hippolais_olivetorum,
		75 Hippolais_opaca,
		76 Hippolais_pallida,
		77 Hippolais_polyglotta,
		78 Hyliota_flavigaster,
		79 Locustella_amnicola,
		80 Locustella_certhiola,
		81 Locustella_fasciolata,
		82 Locustella_fluviatilis,
		83 Locustella_lanceolata,
		84 Locustella_luscinioides,
		85 Locustella_naevia,
		86 Locustella_ochotensis,
		87 Locustella_pleskei,
		88 Locustella_pryeri,
		89 Megalurus_gramineus,
		90 Megalurus_palustris,
		91 Megalurus_pryeri,
		92 Melocichla_mentalis,
		93 Orthotomus_cucullatus,
		94 Panurus_biarmicus,
		95 Parisoma_subcaeruleum,
		96 Phylloscopus_affinis,
		97 Phylloscopus_amoenus,
		98 Phylloscopus_armandii,
		99 Phylloscopus_bonelli,
		100 Phylloscopus_borealis,
		101 Phylloscopus_borealoides,
		102 Phylloscopus_brehmi,
		103 Phylloscopus_canariensis,
		104 Phylloscopus_cantator,
		105 Phylloscopus_cebuensis,
		106 Phylloscopus_chloronotus,
		107 Phylloscopus_claudiae,
		108 Phylloscopus_collybita,
		109 Phylloscopus_coronatus,
		110 Phylloscopus_davisoni,
		111 Phylloscopus_emeiensis,
		112 Phylloscopus_forresti,
		113 Phylloscopus_fuscatus,
		114 Phylloscopus_goodsoni,
		115 Phylloscopus_griseolus,
		116 Phylloscopus_hainanus,
		117 Phylloscopus_humei,
		118 Phylloscopus_ijimae,
		119 Phylloscopus_inornatus,
		120 Phylloscopus_kansuensis,
		121 Phylloscopus_laetus,
		122 Phylloscopus_maculipennis,
		123 Phylloscopus_magnirostris,
		124 Phylloscopus_nigrorum,
		125 Phylloscopus_nitidus,
		126 Phylloscopus_occipitalis,
		127 Phylloscopus_occiptalis,
		128 Phylloscopus_ogilviegranti,
		129 Phylloscopus_orientalis,
		130 Phylloscopus_plumbeitarsus,
		131 Phylloscopus_poliocephalus,
		132 Phylloscopus_presbytes,
		133 Phylloscopus_proregulus,
		134 Phylloscopus_pulcher,
		135 Phylloscopus_reguloides,
		136 Phylloscopus_ricketti,
		137 Phylloscopus_ruficapilla,
		138 Phylloscopus_sarasinorum,
		139 Phylloscopus_schwarzi,
		140 Phylloscopus_sibilatrix,
		141 Phylloscopus_sindianus,
		142 Phylloscopus_tenellipes,
		143 Phylloscopus_trivirgatus,
		144 Phylloscopus_trochiloides,
		145 Phylloscopus_trochilus,
		146 Phylloscopus_tytleri,
		147 Phylloscopus_umbrovirens,
		148 Phylloscopus_xanthoschistos,
		149 Phylloscopus_yunnanensis,
		150 Regulus_calendula,
		151 Regulus_ignicapillus,
		152 Regulus_madeirensis,
		153 Regulus_regulus,
		154 Regulus_satrapa,
		155 Regulus_teneriffae,
		156 Schoenicola_brevirostris,
		157 Seicercus_affinis,
		158 Seicercus_burkii,
		159 Seicercus_castaniceps,
		160 Seicercus_grammiceps,
		161 Seicercus_montis,
		162 Seicercus_omeiensis,
		163 Seicercus_poliogenys,
		164 Seicercus_soror,
		165 Seicercus_tephrocephalus,
		166 Seicercus_valentini,
		167 Seicercus_whistleri,
		168 Seicercus_xanthoschistos,
		169 Seicercus_xanthoschistus,
		170 Sphenoeacus_afer,
		171 Sylvia_atricapilla,
		172 Sylvia_balearica,
		173 Sylvia_boehmi,
		174 Sylvia_borin,
		175 Sylvia_buryi,
		176 Sylvia_cantillans,
		177 Sylvia_communis,
		178 Sylvia_conspicillata,
		179 Sylvia_crassirostris,
		180 Sylvia_curruca,
		181 Sylvia_deserticola,
		182 Sylvia_hortensis,
		183 Sylvia_layardi,
		184 Sylvia_leucomelaena,
		185 Sylvia_lugens,
		186 Sylvia_melanocephala,
		187 Sylvia_melanothorax,
		188 Sylvia_mystacea,
		189 Sylvia_nana,
		190 Sylvia_nisoria,
		191 Sylvia_rueppelli,
		192 Sylvia_subcaeruleum,
		193 Sylvia_undata,
		194 Sylvietta_brachyura,
		195 Sylvietta_leucophrys,
		196 Sylvietta_rufescens,
		197 Sylvietta_virens,
		198 Sylvietta_whytii,
		199 Tesia_olivea,
		200 Thamnornis_chloropetoides,
		201 Tickellia_hodgsoni,
		202 Urosphena_squameiceps
		;
tree PAUP_1 = [&U] (1,(((((2,(92,170)50.099998)87.599998,51,((194,195,197)50.500000,196,198)72.500000)72.000000,((3,(((((4,8)99.000000,((((7,21)78.400002,13)54.000000,35)63.200001,(19,27)56.799999)50.700001,16)100.000000,23,33)88.000000,6)88.000000,(((12,28)100.000000,17)67.000000,(22,31)99.000000)98.000000)82.000000,5,((((9,32)96.800003,10)60.000000,30)99.000000,26)78.000000,11,(14,34)71.900002,…
End;
