# Supplementary material for: Rapid progress on the vertebrate tree of life
Source: BMC Biol. 2010 Mar 8;8:19. doi: 10.1186/1741-7007-8-19 (PMC2842240; doi:10.1186/1741-7007-8-19)
Supplement: Additional file 3 — Phylogenies for 100 vertebrate clades A zip file containing the majority rule bootstrap consensus phylogenies for each of the clades that we analysed. These require freely available tree viewing software, such as FigTree or TreeView. [file 1741-7007-8-19-S3.ZIP › Supplementary_tree_files/Tetraodontiformes.con.tre]

#NEXUS
Begin trees; [Treefile saved Mon Nov 10 09:18:43 2008]
	Translate
		1 Abalistes_stellatus,
		2 Acanthaluteres_vittiger,
		3 Allomycterus_pilatus,
		4 Aluterus_monoceros,
		5 Aluterus_scriptus,
		6 Amanses_scopas,
		7 Anoplocapros_inermis,
		8 Aracana_ornata,
		9 Arothron_hispidus,
		10 Arothron_manilensis,
		11 Arothron_mappa,
		12 Arothron_nigropunctatus,
		13 Arothron_stellatus,
		14 Balistes_capriscus,
		15 Balistes_polylepis,
		16 Balistes_vetula,
		17 Balistoides_conspicillum,
		18 Balistoides_viridescens,
		19 Brachaluteres_jacksonianus,
		20 Cantherhines_dumerilii,
		21 Cantherhines_pullus,
		22 Canthidermis_maculata,
		23 Canthigaster_amboinensis,
		24 Canthigaster_bennetti,
		25 Canthigaster_jactator,
		26 Canthigaster_janthinoptera,
		27 Canthigaster_rostrata,
		28 Canthigaster_solandri,
		29 Canthigaster_valentini,
		30 Carinotetraodon_lorteti,
		31 Chelonodon_patoca,
		32 Chilomycterus_antennatus,
		33 Chilomycterus_schoepfii,
		34 Colomesus_asellus,
		35 Diodon_holocanthus,
		36 Diodon_hystrix,
		37 Diodon_liturosus,
		38 Ephippion_guttifer,
		39 Lactophrys_bicaudalis,
		40 Lactophrys_polygonia,
		41 Lactophrys_quadricornis,
		42 Lactophrys_triqueter,
		43 Lactoria_diaphana,
		44 Lagocephalus_gloveri,
		45 Lagocephalus_inermis,
		46 Lagocephalus_laevigatus,
		47 Lagocephalus_lunaris,
		48 Lagocephalus_sceleratus,
		49 Lagocephalus_wheeleri,
		50 Marilyna_darwinii,
		51 Masturus_lanceolatus,
		52 Melichthys_niger,
		53 Meuschenia_australis,
		54 Meuschenia_scaber,
		55 Meuschenia_trachylepis,
		56 Mola_mola,
		57 Monacanthus_chinensis,
		58 Monacanthus_ciliatus,
		59 Monotreta_leiurus,
		60 Nelusetta_ayraudi,
		61 Ostracion_cubicus,
		62 Oxymonacanthus_longirostris,
		63 Paraluteres_prionurus,
		64 Paramonacanthus_sulcatus,
		65 Pseudobalistes_fuscus,
		66 Pseudotriacanthus_strigilifer,
		67 Ranzania_laevis,
		68 Rhinecanthus_aculeatus,
		69 Rhinecanthus_assasi,
		70 Sphoeroides_annulatus,
		71 Sphoeroides_dorsalis,
		72 Sphoeroides_maculatus,
		73 Sphoeroides_pachygaster,
		74 Sphoeroides_spengleri,
		75 Stephanolepis_hispidus,
		76 Sufflamen_bursa,
		77 Sufflamen_chrysopterum,
		78 Takifugu_alboplumbeus,
		79 Takifugu_basilevskianus,
		80 Takifugu_bimaculatus,
		81 Takifugu_chinensis,
		82 Takifugu_coronoidus,
		83 Takifugu_exascurus,
		84 Takifugu_fasciatus,
		85 Takifugu_flavidus,
		86 Takifugu_niphobles,
		87 Takifugu_obscurus,
		88 Takifugu_ocellatus,
		89 Takifugu_orbimaculatus,
		90 Takifugu_pardalis,
		91 Takifugu_poecilonotus,
		92 Takifugu_porphyreus,
		93 Takifugu_pseudommus,
		94 Takifugu_snyderi,
		95 Takifugu_stictonotus,
		96 Takifugu_variomaculatus,
		97 Takifugu_vermicularis,
		98 Takifugu_xanthopterus,
		99 Tetractenos_glaber,
		100 Tetractenos_hamiltoni,
		101 Tetraodon_biocellatus,
		102 Tetraodon_fluviatilis,
		103 Tetraodon_palembangensis,
		104 Tetrosomus_concatenatus,
		105 Thamnaconus_modestoides,
		106 Thamnaconus_septentrionalis,
		107 Thamnaconus_tessellatus,
		108 Torquigener_pleurogramma,
		109 Triacanthodes_anomalus,
		110 Triodon_macropterus,
		111 Xanthichthys_auromarginatus
		;
tree PAUP_1 = [&U] (1,((((((2,(53,54)100.000000)99.000000,((43,61)96.000000,110)87.800003,66)57.000000,((10,11)66.599998,13)67.000000,31,48,(70,72)97.800003,73)87.900002,(3,(32,33)99.800003,(35,(36,37)99.000000)64.900002)93.500000,((7,8)98.800003,(((39,42)96.900002,(40,41)98.000000)97.599998,104)96.300003)93.699997,(((9,12)97.300003,(23,24,(((25,26)97.000000,28)95.800003,29)83.699997,27)85.400002…
End;
