# Supplementary material for: Rapid progress on the vertebrate tree of life
Source: BMC Biol. 2010 Mar 8;8:19. doi: 10.1186/1741-7007-8-19 (PMC2842240; doi:10.1186/1741-7007-8-19)
Supplement: Additional file 3 — Phylogenies for 100 vertebrate clades A zip file containing the majority rule bootstrap consensus phylogenies for each of the clades that we analysed. These require freely available tree viewing software, such as FigTree or TreeView. [file 1741-7007-8-19-S3.ZIP › Supplementary_tree_files/Thamnophilidae.con.tre]

#NEXUS
Begin trees; [Treefile saved Mon Nov 10 08:09:36 2008]
	Translate
		1 Batara_cinerea,
		2 Cymbilaimus_lineatus,
		3 Drymophila_caudata,
		4 Drymophila_devillei,
		5 Drymophila_genei,
		6 Dysithamnus_mentalis,
		7 Dysithamnus_plumbeus,
		8 Epinecrophylla_haematonota,
		9 Formicivora_grisea,
		10 Formicivora_rufa,
		11 Frederickena_unduligera,
		12 Frederickena_viridis,
		13 Gymnocichla_nudiceps,
		14 Gymnopithys_bicolor,
		15 Gymnopithys_leucaspis,
		16 Gymnopithys_lunulatus,
		17 Gymnopithys_rufigula,
		18 Gymnopithys_salvini,
		19 Herpsilochmus_atricapillus,
		20 Herpsilochmus_rufimarginatus,
		21 Hylophylax_naevia,
		22 Hylophylax_naevioides,
		23 Hylophylax_poecilinota,
		24 Hylophylax_punctulatus,
		25 Hypocnemis_cantator,
		26 Hypocnemis_hypoxantha,
		27 Hypocnemoides_maculicauda,
		28 Hypoedaleus_guttatus,
		29 Mackenziaena_leachii,
		30 Mackenziaena_severa,
		31 Microrhopias_quixensis,
		32 Myrmeciza_atrothorax,
		33 Myrmeciza_berlepschi,
		34 Myrmeciza_exsul,
		35 Myrmeciza_fortis,
		36 Myrmeciza_goeldii,
		37 Myrmeciza_griseiceps,
		38 Myrmeciza_hemimelaena,
		39 Myrmeciza_hyperythra,
		40 Myrmeciza_immaculata,
		41 Myrmeciza_melanoceps,
		42 Myrmeciza_pelzelni,
		43 Myrmoborus_myotherinus,
		44 Myrmochanes_hemileucus,
		45 Myrmorchilus_strigilatus,
		46 Myrmornis_torquata,
		47 Myrmotherula_axillaris,
		48 Myrmotherula_behni,
		49 Myrmotherula_brachyura,
		50 Myrmotherula_fulviventris,
		51 Myrmotherula_haematonota,
		52 Myrmotherula_leucophthalma,
		53 Myrmotherula_longicauda,
		54 Myrmotherula_longipennis,
		55 Myrmotherula_menetriesii,
		56 Myrmotherula_obscura,
		57 Neoctantes_niger,
		58 Percnostola_leucostigma,
		59 Percnostola_lophotes,
		60 Percnostola_rufifrons,
		61 Percnostola_saturata,
		62 Percnostola_schistacea,
		63 Phaenostictus_mcleannani,
		64 Phlegopsis_erythroptera,
		65 Phlegopsis_nigromaculata,
		66 Pithys_albifrons,
		67 Pithys_castaneus,
		68 Pygiptila_stellaris,
		69 Rhegmatorhina_gymnops,
		70 Rhegmatorhina_hoffmannsi,
		71 Rhegmatorhina_melanosticta,
		72 Sakesphorus_bernardi,
		73 Sakesphorus_canadensis,
		74 Sakesphorus_cristatus,
		75 Sakesphorus_luctuosus,
		76 Sakesphorus_melanonotus,
		77 Sakesphorus_melanothorax,
		78 Schistocichla_leucostigma,
		79 Sclateria_naevia,
		80 Taraba_major,
		81 Terenura_humeralis,
		82 Terenura_sharpei,
		83 Thamnistes_anabatinus,
		84 Thamnomanes_caesius,
		85 Thamnomanes_saturninus,
		86 Thamnophilus_aethiops,
		87 Thamnophilus_amazonicus,
		88 Thamnophilus_ambiguus,
		89 Thamnophilus_aroyae,
		90 Thamnophilus_atrinucha,
		91 Thamnophilus_bridgesi,
		92 Thamnophilus_caerulescens,
		93 Thamnophilus_cryptoleucus,
		94 Thamnophilus_divisorius,
		95 Thamnophilus_doliatus,
		96 Thamnophilus_insignis,
		97 Thamnophilus_multistriatus,
		98 Thamnophilus_murinus,
		99 Thamnophilus_nigriceps,
		100 Thamnophilus_nigrocinereus,
		101 Thamnophilus_palliatus,
		102 Thamnophilus_pelzelni,
		103 Thamnophilus_praecox,
		104 Thamnophilus_punctatus,
		105 Thamnophilus_ruficapillus,
		106 Thamnophilus_schistaceus,
		107 Thamnophilus_stictocephalus,
		108 Thamnophilus_tenuepunctatus,
		109 Thamnophilus_torquatus,
		110 Thamnophilus_unicolor,
		111 Thamnophilus_zarumae
		;
tree PAUP_1 = [&U] (1,((2,80)99.099998,(((3,4)99.000000,5,25,26,38)64.000000,(((6,7)100.000000,((19,20)60.933334,74)65.900002)86.900002,(((72,(90,91)100.000000)100.000000,(76,77,((((86,89)98.000000,110)83.000000,92)55.900002,((88,102)100.000000,(104,107)100.000000)92.800003,(93,100)100.000000)71.099998,87,94,96,(99,103)98.000000)94.099998,(98,106)100.000000)64.000000,(95,((97,(101,108)100.000000)…
End;
