# Supplementary material for: Rapid progress on the vertebrate tree of life
Source: BMC Biol. 2010 Mar 8;8:19. doi: 10.1186/1741-7007-8-19 (PMC2842240; doi:10.1186/1741-7007-8-19)
Supplement: Additional file 3 — Phylogenies for 100 vertebrate clades A zip file containing the majority rule bootstrap consensus phylogenies for each of the clades that we analysed. These require freely available tree viewing software, such as FigTree or TreeView. [file 1741-7007-8-19-S3.ZIP › Supplementary_tree_files/Trochilidae.con.tre]

#NEXUS
Begin trees; [Treefile saved Tue Nov 11 20:20:34 2008]
	Translate
		1 Acestrura_mulsant,
		2 Adelomyia_melanogenys,
		3 Aglaeactis_castelnaudii,
		4 Aglaeactis_cupripennis,
		5 Aglaiocercus_coelestis,
		6 Aglaiocercus_kingii,
		7 Agliocercus_kingi,
		8 Amazilia_amabilis,
		9 Amazilia_beryllina,
		10 Amazilia_chionogaster,
		11 Amazilia_decora,
		12 Amazilia_fimbriata,
		13 Amazilia_franciae,
		14 Amazilia_rutila,
		15 Amazilia_saucerrottei,
		16 Amazilia_tzacatl,
		17 Amazilia_versicolor,
		18 Amazilia_viridigaster,
		19 Androdon_aequatorialis,
		20 Anthracothorax_mango,
		21 Anthracothorax_nigricollis,
		22 Anthracothorax_prevostii,
		23 Aphantochroa_cirrochloris,
		24 Archilochus_alexandri,
		25 Archilochus_colubris,
		26 Atthis_heloisa,
		27 Boissoneaua_mathewsii,
		28 Boissonneaua_flavescens,
		29 Calliphlox_bryantae,
		30 Calliphlox_mitchellii,
		31 Calothorax_pulcher,
		32 Calypte_anna,
		33 Calypte_costae,
		34 Campylopterus_hemileucurus,
		35 Campylopterus_hyperythrus,
		36 Campylopterus_largipennis,
		37 Campylopterus_villaviscensio,
		38 Chaetocercus_mulsant,
		39 Chalcostigma_herrani,
		40 Chalcostigma_ruficeps,
		41 Chalybura_buffonii,
		42 Chalybura_urochrysia,
		43 Chlorostilbon_melanorhynchus,
		44 Chlorostilbon_mellisugus,
		45 Chlorostilbon_notatus,
		46 Chrysolampis_mosquitus,
		47 Chrysuronia_oenone,
		48 Coeligena_coeligena,
		49 Coeligena_iris,
		50 Coeligena_lutetia,
		51 Coeligena_torquata,
		52 Coeligena_violifer,
		53 Coeligena_wilsoni,
		54 Colibri_coruscans,
		55 Colibri_delphinae,
		56 Colibri_thalassinus,
		57 Cynanthus_doubledayi,
		58 Cynanthus_latirostris,
		59 Cynanthus_sordidus,
		60 Damophila_julie,
		61 Discosura_conversii,
		62 Discosura_popelairii,
		63 Doryfera_johannae,
		64 Doryfera_ludoviciae,
		65 Elvira_chionura,
		66 Elvira_cupreiceps,
		67 Ensifera_ensifera,
		68 Eriocnemis_alinae,
		69 Eriocnemis_luciani,
		70 Eriocnemis_mosquera,
		71 Eriocnemis_nigrivestis,
		72 Eriocnemis_vestita,
		73 Eugenes_fulgens,
		74 Eulampis_holosericeus,
		75 Eulampis_jugularis,
		76 Eupetomena_macroura,
		77 Eupherusa_eximia,
		78 Eupherusa_nigriventris,
		79 Eutoxeres_aquila,
		80 Eutoxeres_condamini,
		81 Florisuga_mellivora,
		82 Glaucis_aeneus,
		83 Glaucis_hirsutus,
		84 Haplophaedia_aureliae,
		85 Haplophaedia_lugens,
		86 Heliacatin_cornuta,
		87 Heliactin_bilophus,
		88 Heliangelus_amethysticollis,
		89 Heliangelus_exortis,
		90 Heliangelus_viola,
		91 Heliodoxa_aurescens,
		92 Heliodoxa_branickii,
		93 Heliodoxa_imperatrix,
		94 Heliodoxa_jacula,
		95 Heliodoxa_leadbeateri,
		96 Heliodoxa_rubinoides,
		97 Heliodoxa_schreibersii,
		98 Heliodoxa_xanthogonys,
		99 Heliomaster_longirostris,
		100 Heliothryx_barroti,
		101 Hylocharis_cyanus,
		102 Hylocharis_eliciae,
		103 Hylocharis_grayi,
		104 Hylocharis_leucotis,
		105 Hylocharis_sapphirina,
		106 Hylocharis_xantusii,
		107 Klais_guimeti,
		108 Lafresnaya_lafresnayi,
		109 Lampornis_amethystinus,
		110 Lampornis_calolaemus,
		111 Lampornis_castaneoventris,
		112 Lampornis_cinereicauda,
		113 Lampornis_clemenciae,
		114 Lampornis_hemileucus,
		115 Lampornis_sybillae,
		116 Lampornis_viridipallens,
		117 Lepidopyga_coeruleogularis,
		118 Lesbia_nuna,
		119 Lesbia_victoriae,
		120 Lophornis_delattrei,
		121 Lophornis_pavoninus,
		122 Metallura_aeneocauda,
		123 Metallura_baroni,
		124 Metallura_eupogon,
		125 Metallura_odomae,
		126 Metallura_phoebe,
		127 Metallura_theresiae,
		128 Metallura_tyrianthina,
		129 Metallura_williami,
		130 Microchera_albocoronata,
		131 Myrtis_fanny,
		132 Ocreatus_underwoodii,
		133 Opisthoprora_euryptera,
		134 Oreonympha_nobilis,
		135 Oreotrochilus_chimborazo,
		136 Oreotrochilus_estella,
		137 Oreotrochilus_leucopleurus,
		138 Orthorhyncus_cristatus,
		139 Oxypogon_guerinii,
		140 Panterpe_insignis,
		141 Phaethornis_anthophilus,
		142 Phaethornis_atrimentalis,
		143 Phaethornis_augusti,
		144 Phaethornis_bourcieri,
		145 Phaethornis_eurynome,
		146 Phaethornis_griseogularis,
		147 Phaethornis_guy,
		148 Phaethornis_hispidus,
		149 Phaethornis_koepckeae,
		150 Phaethornis_longirostris,
		151 Phaethornis_longuemareus,
		152 Phaethornis_malaris,
		153 Phaethornis_philippii,
		154 Phaethornis_ruber,
		155 Phaethornis_superciliosus,
		156 Phaethornis_syrmatophorus,
		157 Phaethornis_yaruqui,
		158 Philodice_mitchellii,
		159 Phlogophilus_hemileucurus,
		160 Polyplancta_aurescens,
		161 Polytmus_guainumbi,
		162 Polytmus_theresiae,
		163 Popelairia_conversii,
		164 Pterophanes_cyanopterus,
		165 Ramphodon_naevius,
		166 Ramphomicron_microrhynchum,
		167 Rhodopis_vesper,
		168 Schistes_geoffroyi,
		169 Selasphorus_calliope,
		170 Selasphorus_flammula,
		171 Selasphorus_platycercus,
		172 Selasphorus_rufus,
		173 Selasphorus_sasin,
		174 Sephanoides_fernandensis,
		175 Sephanoides_sephanoides,
		176 Stellula_calliope,
		177 Taphrospilus_hypostictus,
		178 Thalurania_colombica,
		179 Thalurania_furcata,
		180 Threnetes_leucurus,
		181 Threnetes_ruckeri,
		182 Topaza_pella,
		183 Urochroa_bougueri,
		184 Urosticte_benjamani
		;
tree PAUP_1 = [&U] (1,(((((((((2,((5,7)60.599998,6)99.400002,(39,(40,134)63.000000,((118,119)98.000000,166)96.199997,((122,((123,125)99.000000,((124,127)87.000000,129)74.000000)57.000000)55.000000,126,128)79.000000,133,((135,136)52.700001,137)67.800003,139)64.699997)76.000000,((61,(62,163)63.400002)100.000000,(120,121)100.000000)100.000000,159,(174,175)100.000000)79.000000,(88,(89,90)52.099998)99…
End;
