# Supplementary material for: Rapid progress on the vertebrate tree of life
Source: BMC Biol. 2010 Mar 8;8:19. doi: 10.1186/1741-7007-8-19 (PMC2842240; doi:10.1186/1741-7007-8-19)
Supplement: Additional file 3 — Phylogenies for 100 vertebrate clades A zip file containing the majority rule bootstrap consensus phylogenies for each of the clades that we analysed. These require freely available tree viewing software, such as FigTree or TreeView. [file 1741-7007-8-19-S3.ZIP › Supplementary_tree_files/Turtles.con.tre]

#NEXUS
Begin trees; [Treefile saved Tue Oct 7 11:19:25 2008]
	Translate
		1 Acanthochelys_macrocephala,
		2 Acanthochelys_pallidipectoris,
		3 Acanthochelys_radiolata,
		4 Acanthochelys_spixii,
		5 Actinemys_marmorata,
		6 Aldabrachelys_grandidieri,
		7 Amyda_cartilaginea,
		8 Apalone_ferox,
		9 Apalone_mutica,
		10 Apalone_spinifera,
		11 Aspideretes_gangeticus,
		12 Aspideretes_hurum,
		13 Aspideretes_leithii,
		14 Aspideretes_nigricans,
		15 Astrochelys_radiata,
		16 Astrochelys_yniphora,
		17 Batagur_affinis,
		18 Batagur_baska,
		19 Callagur_borneoensis,
		20 Caretta_caretta,
		21 Carettochelys_insculpta,
		22 Chelodina_longicollis,
		23 Chelodina_oblonga,
		24 Chelodina_rugosa,
		25 Chelonia_mydas,
		26 Chelus_fimbriatus,
		27 Chelydra_serpentina,
		28 Chersina_angulata,
		29 Chinemys_nigricans,
		30 Chitra_chitra,
		31 Chitra_indica,
		32 Chitra_vandijki,
		33 Chrysemys_picta,
		34 Clemmys_guttata,
		35 Clemmys_marmorata,
		36 Cuora_amboinensis,
		37 Cuora_aurocapitata,
		38 Cuora_bourreti,
		39 Cuora_flavomarginata,
		40 Cuora_galbinifrons,
		41 Cuora_mccordi,
		42 Cuora_mouhotii,
		43 Cuora_pani,
		44 Cuora_picturata,
		45 Cuora_serrata,
		46 Cuora_trifasciata,
		47 Cuora_yunnanensis,
		48 Cuora_zhoui,
		49 Cyclanorbis_elegans,
		50 Cyclanorbis_senegalensis,
		51 Cyclemys_atripons,
		52 Cyclemys_bellii,
		53 Cyclemys_dentata,
		54 Cyclemys_oldhamii,
		55 Cyclemys_orbiculata,
		56 Cyclemys_ovata,
		57 Cyclemys_pulchristriata,
		58 Cyclemys_shanensis,
		59 Cyclemys_tcheponensis,
		60 Cycloderma_aubryi,
		61 Cycloderma_frenatum,
		62 Cylindraspis_indica,
		63 Cylindraspis_inepta,
		64 Cylindraspis_peltastes,
		65 Cylindraspis_triserrata,
		66 Cylindraspis_vosmaeri,
		67 Deirochelys_reticularia,
		68 Dermatemys_mawii,
		69 Dermochelys_coriacea,
		70 Dipsochelys_arnoldi,
		71 Dipsochelys_dussumieri,
		72 Dipsochelys_hololissa,
		73 Dogania_subplana,
		74 Elseya_dentata,
		75 Elseya_georgesi,
		76 Elseya_latisternum,
		77 Elseya_purvisi,
		78 Elusor_macrurus,
		79 Emydoidea_blandingii,
		80 Emydura_macquarii,
		81 Emydura_signata,
		82 Emydura_subglobosa,
		83 Emys_orbicularis,
		84 Emys_trinacris,
		85 Eretmochelys_imbricata,
		86 Erymnochelys_madagascariensis,
		87 Geochelone_carbonaria,
		88 Geochelone_chilensis,
		89 Geochelone_denticulata,
		90 Geochelone_elegans,
		91 Geochelone_nigra,
		92 Geochelone_pardalis,
		93 Geochelone_platynota,
		94 Geochelone_sulcata,
		95 Geoclemys_hamiltonii,
		96 Geoemyda_japonica,
		97 Geoemyda_spengleri,
		98 Glyptemys_insculpta,
		99 Glyptemys_muhlenbergii,
		100 Gopherus_agassizii,
		101 Gopherus_berlanderi,
		102 Gopherus_flavomarginatus,
		103 Gopherus_polyphemus,
		104 Graptemys_barbouri,
		105 Graptemys_caglei,
		106 Graptemys_ernsti,
		107 Graptemys_flavimaculata,
		108 Graptemys_geographica,
		109 Graptemys_gibbonsi,
		110 Graptemys_nigrinoda,
		111 Graptemys_oculifera,
		112 Graptemys_ouachitensis,
		113 Graptemys_pseudogeographica,
		114 Graptemys_pulchra,
		115 Graptemys_versa,
		116 Hardella_thurjii,
		117 Heosemys_depressa,
		118 Heosemys_grandis,
		119 Heosemys_spinosa,
		120 Homopus_aerolatus,
		121 Homopus_bergeri,
		122 Homopus_boulengeri,
		123 Homopus_femoralis,
		124 Homopus_signatus,
		125 Hydromedusa_tectifera,
		126 Indotestudo_elongata,
		127 Indotestudo_forstenii,
		128 Indotestudo_travancorica,
		129 Kachuga_dhongoka,
		130 Kachuga_kachuga,
		131 Kachuga_smithii,
		132 Kachuga_sylhetensis,
		133 Kachuga_tecta,
		134 Kachuga_tentoria,
		135 Kachuga_trivittata,
		136 Kinixys_belliana,
		137 Kinixys_erosa,
		138 Kinixys_homeana,
		139 Kinixys_natalensis,
		140 Kinixys_spekii,
		141 Kinosternon_baurii,
		142 Lepidochelys_kempii,
		143 Lissemys_punctata,
		144 Lissemys_scutata,
		145 Macroclemys_temminckii,
		146 Malaclemys_terrapin,
		147 Malacochersus_tornieri,
		148 Malayemys_macrocephala,
		149 Manouria_emys,
		150 Manouria_impressa,
		151 Mauremys_annamensis,
		152 Mauremys_caspica,
		153 Mauremys_iversoni,
		154 Mauremys_japonica,
		155 Mauremys_leprosa,
		156 Mauremys_megalocephala,
		157 Mauremys_mutica,
		158 Mauremys_nigricans,
		159 Mauremys_pritchardi,
		160 Mauremys_reevesii,
		161 Mauremys_rivulata,
		162 Mauremys_sinensis,
		163 Melanochelys_trijuga,
		164 Morenia_ocellata,
		165 Natator_depressa,
		166 Nilssonia_formosa,
		167 Notochelys_platynota,
		168 Ocadia_glyphistoma,
		169 Ocadia_philippeni,
		170 Orlitia_borneensis,
		171 Palea_steindachneri,
		172 Pelea_steindachneri,
		173 Pelochelys_bibroni,
		174 Pelochelys_cantorii,
		175 Pelodiscus_sinensis,
		176 Pelomedusa_subrufa,
		177 Peltocephalus_dumeriliana,
		178 Pelusios_gabonensis,
		179 Pelusios_sinuatus,
		180 Pelusios_williamsi,
		181 Phrynops_geoffroanus,
		182 Phrynops_gibbus,
		183 Phrynops_hilarii,
		184 Phrynops_nasutus,
		185 Phrynops_williamsi,
		186 Platemys_platycephala,
		187 Podocnemis_expansa,
		188 Podocnemis_unifilis,
		189 Psammobates_geometricus,
		190 Psammobates_oculifer,
		191 Psammobates_tentorius,
		192 Pseudemydura_umbrina,
		193 Pseudemys_concinna,
		194 Pseudemys_texana,
		195 Pyxidea_mouhotii,
		196 Pyxis_arachnoides,
		197 Pyxis_planicauda,
		198 Rafetus_euphraticus,
		199 Rheodytes_leukops,
		200 Rhinoclemmys_annulata,
		201 Rhinoclemmys_areolata,
		202 Rhinoclemmys_diademata,
		203 Rhinoclemmys_funerea,
		204 Rhinoclemmys_melanosterna,
		205 Rhinoclemmys_nasuta,
		206 Rhinoclemmys_pulcherrima,
		207 Rhinoclemmys_punctularia,
		208 Rhinoclemmys_rubida,
		209 Sacalia_bealei,
		210 Sacalia_pseudocellata,
		211 Sacalia_quadriocellata,
		212 Siebenrockiella_crassicollis,
		213 Siebenrockiella_leytensis,
		214 Staurotypus_triporcatus,
		215 Sternotherus_odoratus,
		216 Terrapene_carolina,
		217 Terrapene_coahuila,
		218 Terrapene_nelsoni,
		219 Terrapene_ornata,
		220 Testudo_coahuila,
		221 Testudo_graeca,
		222 Testudo_hermanni,
		223 Testudo_horsfieldii,
		224 Testudo_kleinmanni,
		225 Testudo_marginata,
		226 Testudo_weissingeri,
		227 Testudo_werneri,
		228 Trachemys_callirostris,
		229 Trachemys_decorata,
		230 Trachemys_decussata,
		231 Trachemys_dorbigni,
		232 Trachemys_gaigeae,
		233 Trachemys_scripta,
		234 Trachemys_stejnegeri,
		235 Trachemys_terrapen,
		236 Trionyx_axenaria,
		237 Trionyx_triunguis
		;
tree PAUP_1 = [&U] (1,2,(3,((((((((((((((5,35)100.000000,(79,(83,84)93.900002)71.099998)100.000000,(98,99)100.000000)64.800003,(34,((216,(217,220)100.000000)90.099998,(218,219)97.000000)100.000000)68.000000)100.000000,((33,((((104,105,106,(107,112)59.200001,109,110,111,113,114,115)52.900002,108)84.099998,146)77.199997,((228,231)50.900002,(((229,235)53.099998,234)75.099998,230)90.000000,(232,233)8…
End;
