# Supplementary material for: Rapid progress on the vertebrate tree of life
Source: BMC Biol. 2010 Mar 8;8:19. doi: 10.1186/1741-7007-8-19 (PMC2842240; doi:10.1186/1741-7007-8-19)
Supplement: Additional file 3 — Phylogenies for 100 vertebrate clades A zip file containing the majority rule bootstrap consensus phylogenies for each of the clades that we analysed. These require freely available tree viewing software, such as FigTree or TreeView. [file 1741-7007-8-19-S3.ZIP › Supplementary_tree_files/Typhlopoidea.con.tre]

#NEXUS 

Begin trees;  [Treefile saved Mon Nov 10 13:12:47 2008]


	Translate
		1 Leptotyphlops_columbi,
		2 Leptotyphlops_humilis,
		3 Liotyphlops_albirostris,
		4 Ramphotyphlops_ammodytes,
		5 Ramphotyphlops_australis,
		6 Ramphotyphlops_bicolor,
		7 Ramphotyphlops_bituberculatus,
		8 Ramphotyphlops_braminus,
		9 Ramphotyphlops_grypus,
		10 Ramphotyphlops_hamatus,
		11 Ramphotyphlops_leptosoma,
		12 Ramphotyphlops_longissimus,
		13 Ramphotyphlops_pilbarensis,
		14 Ramphotyphlops_unguirostris,
		15 Ramphotyphlops_waitii,
		16 Typhlops_biminiensis,
		17 Typhlops_capitulatus,
		18 Typhlops_dominicanus,
		19 Typhlops_geotomus,
		20 Typhlops_granti,
		21 Typhlops_guadeloupensis,
		22 Typhlops_hectus,
		23 Typhlops_hypomethes,
		24 Typhlops_jamaicensis,
		25 Typhlops_lumbricalis,
		26 Typhlops_luzonensis,
		27 Typhlops_monastus,
		28 Typhlops_platycephalus,
		29 Typhlops_pusiillus,
		30 Typhlops_pusillus,
		31 Typhlops_richardi,
		32 Typhlops_rostellatus,
		33 Typhlops_ruber,
		34 Typhlops_schwartzi,
		35 Typhlops_sulcatus,
		36 Typhlops_syntherus,
		37 Typhlops_titanops
		;
tree PAUP_1 = [&U] (1,2,(3,(((4,14)50.200001,(((5,15)55.000000,(10,13)82.199997)66.800003,6)51.900002,(7,((9,11)58.099998,12)63.200001)82.300003)94.800003,(8,(26,33)61.799999)64.599998)90.400002,16,17,(((18,21)86.099998,(19,27)92.199997)81.750000,(20,(23,(28,31)99.099998)96.800003)51.750000)60.700001,22,24,25,29,30,32,34,(35,36)56.599998,37)54.799999)0;
End;
