# Supplementary material for: Rapid progress on the vertebrate tree of life
Source: BMC Biol. 2010 Mar 8;8:19. doi: 10.1186/1741-7007-8-19 (PMC2842240; doi:10.1186/1741-7007-8-19)
Supplement: Additional file 3 — Phylogenies for 100 vertebrate clades A zip file containing the majority rule bootstrap consensus phylogenies for each of the clades that we analysed. These require freely available tree viewing software, such as FigTree or TreeView. [file 1741-7007-8-19-S3.ZIP › Supplementary_tree_files/Vespertilionidae.con.tre]

#NEXUS
Begin trees; [Treefile saved Tue Nov 18 18:57:45 2008]
	Translate
		1 Antrozous_dubiaquercus,
		2 Antrozous_pallidus,
		3 Barbastella_barbastellus,
		4 Barbastella_beijingensis,
		5 Barbastella_leucomelas,
		6 Chalinolobus_argentatus,
		7 Chalinolobus_beatrix,
		8 Chalinolobus_gouldii,
		9 Chalinolobus_morio,
		10 Chalinolobus_poensis,
		11 Chalinolobus_variegatus,
		12 Corynorhinus_townsendii,
		13 Eptesicus_bottae,
		14 Eptesicus_brasiliensis,
		15 Eptesicus_brunneus,
		16 Eptesicus_capensis,
		17 Eptesicus_diminutus,
		18 Eptesicus_furinalis,
		19 Eptesicus_fuscus,
		20 Eptesicus_hottentotus,
		21 Eptesicus_nilssoni,
		22 Eptesicus_regulus,
		23 Eptesicus_rendalli,
		24 Eptesicus_sagittula,
		25 Eptesicus_serotinus,
		26 Eptesicus_somalicus,
		27 Eptesicus_vulturnus,
		28 Euderma_maculatum,
		29 Harpiocephalus_harpia,
		30 Harpiocephalus_mordax,
		31 Histiotus_macrotus,
		32 Hypsugo_ariel,
		33 Hypsugo_cadornae,
		34 Hypsugo_eisentrauti,
		35 Hypsugo_nanus,
		36 Hypsugo_savii,
		37 Ia_io,
		38 Idionycteris_phyllotis,
		39 Kerivoula_hardwickii,
		40 Kerivoula_papillosa,
		41 Kerivoula_pellucida,
		42 Laephotis_namibensis,
		43 Laephotis_wintoni,
		44 Lasionycteris_noctivagans,
		45 Lasiurus_atratus,
		46 Lasiurus_blossevillii,
		47 Lasiurus_borealis,
		48 Lasiurus_cinereus,
		49 Lasiurus_ega,
		50 Lasiurus_seminolus,
		51 Lasiurus_xanthinus,
		52 Miniopterus_africanus,
		53 Miniopterus_australis,
		54 Miniopterus_fraterculus,
		55 Miniopterus_fuliginosus,
		56 Miniopterus_fuscus,
		57 Miniopterus_gleni,
		58 Miniopterus_inflatus,
		59 Miniopterus_macrocneme,
		60 Miniopterus_magnater,
		61 Miniopterus_majori,
		62 Miniopterus_manavi,
		63 Miniopterus_natalensis,
		64 Miniopterus_newtonii,
		65 Miniopterus_propitristis,
		66 Miniopterus_pusillus,
		67 Miniopterus_schreibersii,
		68 Miniopterus_tristis,
		69 Murina_florium,
		70 Murina_huttoni,
		71 Murina_leucogaster,
		72 Murina_puta,
		73 Murina_ryukyuna,
		74 Murina_suilla,
		75 Murina_ussuriensis,
		76 Myotis_adversus,
		77 Myotis_albescens,
		78 Myotis_alcathoe,
		79 Myotis_altarium,
		80 Myotis_annectans,
		81 Myotis_atacamensis,
		82 Myotis_aurascens,
		83 Myotis_auriculus,
		84 Myotis_austroriparius,
		85 Myotis_bechsteinii,
		86 Myotis_blythii,
		87 Myotis_bocagei,
		88 Myotis_bombinus,
		89 Myotis_brandtii,
		90 Myotis_californicus,
		91 Myotis_capaccinii,
		92 Myotis_chiloensis,
		93 Myotis_chinensis,
		94 Myotis_ciliolabrum,
		95 Myotis_dasycneme,
		96 Myotis_daubentoni,
		97 Myotis_davidii,
		98 Myotis_dominicensis,
		99 Myotis_elegans,
		100 Myotis_emarginatus,
		101 Myotis_evotis,
		102 Myotis_formosus,
		103 Myotis_fortidens,
		104 Myotis_frater,
		105 Myotis_goudoti,
		106 Myotis_gracilis,
		107 Myotis_grisescens,
		108 Myotis_hasseltii,
		109 Myotis_horsfieldii,
		110 Myotis_ikonnikovi,
		111 Myotis_keaysi,
		112 Myotis_keenii,
		113 Myotis_leibii,
		114 Myotis_lesueuri,
		115 Myotis_levis,
		116 Myotis_macrodactylus,
		117 Myotis_macropus,
		118 Myotis_macrotarsus,
		119 Myotis_martiniquensis,
		120 Myotis_montivagus,
		121 Myotis_muricola,
		122 Myotis_myotis,
		123 Myotis_mystacinus,
		124 Myotis_nattereri,
		125 Myotis_nigricans,
		126 Myotis_nipalensis,
		127 Myotis_oxygnathus,
		128 Myotis_oxyotus,
		129 Myotis_pequinius,
		130 Myotis_pruinosus,
		131 Myotis_punicus,
		132 Myotis_ricketti,
		133 Myotis_ridleyi,
		134 Myotis_riparius,
		135 Myotis_ruber,
		136 Myotis_schaubi,
		137 Myotis_scotti,
		138 Myotis_seabrai,
		139 Myotis_septentrionalis,
		140 Myotis_sicarius,
		141 Myotis_siligorensis,
		142 Myotis_simus,
		143 Myotis_sodalis,
		144 Myotis_thysanodes,
		145 Myotis_tricolor,
		146 Myotis_velifer,
		147 Myotis_vivesi,
		148 Myotis_volans,
		149 Myotis_welwitschii,
		150 Myotis_yanbarensis,
		151 Myotis_yumanensis,
		152 Nyctalus_aviator,
		153 Nyctalus_azoreum,
		154 Nyctalus_lasiopterus,
		155 Nyctalus_leisleri,
		156 Nyctalus_noctula,
		157 Nyctalus_plancyi,
		158 Nyctalus_velutinus,
		159 Nycticeinops_schlieffeni,
		160 Nycticeius_humeralis,
		161 Nyctophilus_geoffroyi,
		162 Nyctophilus_gouldi,
		163 Otonycteris_hemprichi,
		164 Pipistrellus_abramus,
		165 Pipistrellus_coromandra,
		166 Pipistrellus_deserti,
		167 Pipistrellus_hanaki,
		168 Pipistrellus_hesperidus,
		169 Pipistrellus_hesperus,
		170 Pipistrellus_javanicus,
		171 Pipistrellus_kuhli,
		172 Pipistrellus_maderensis,
		173 Pipistrellus_nathusii,
		174 Pipistrellus_pipistrellus,
		175 Pipistrellus_pygmaeus,
		176 Pipistrellus_rueppellii,
		177 Pipistrellus_subflavus,
		178 Pipistrellus_tenuis,
		179 Plecotus_auritus,
		180 Plecotus_austriacus,
		181 Plecotus_balensis,
		182 Plecotus_christii,
		183 Plecotus_homochrous,
		184 Plecotus_kolombatovici,
		185 Plecotus_kozlovi,
		186 Plecotus_macrobullaris,
		187 Plecotus_mexicanus,
		188 Plecotus_ognevi,
		189 Plecotus_rafinesquii,
		190 Plecotus_sacrimontis,
		191 Plecotus_sardus,
		192 Plecotus_strelkovi,
		193 Plecotus_teneriffae,
		194 Plecotus_turkmenicus,
		195 Plecotus_wardi,
		196 Rhogeessa_aeneus,
		197 Rhogeessa_alleni,
		198 Rhogeessa_genowaysi,
		199 Rhogeessa_gracilis,
		200 Rhogeessa_io,
		201 Rhogeessa_mira,
		202 Rhogeessa_parvula,
		203 Rhogeessa_tumida,
		204 Rhogeessa_velilla,
		205 Scotoecus_hirundo,
		206 Scotomanes_ornatus,
		207 Scotophilus_borbonicus,
		208 Scotophilus_dinganii,
		209 Scotophilus_heathii,
		210 Scotophilus_kuhlii,
		211 Scotophilus_leucogaster,
		212 Scotophilus_nigrita,
		213 Scotophilus_nux,
		214 Scotophilus_viridis,
		215 Tylonycteris_pachypus,
		216 Vespertilio_murinus,
		217 Vespertilio_sinensis
		;
tree PAUP_1 = [&U] (1,2,((((3,4)62.000000,5)70.099998,((6,10)100.000000,7,11)96.000000,(((((8,9)83.900002,(161,162)99.699997)76.900002,((22,27)94.800003,24)59.299999)65.500000,(((15,23)98.000000,35)59.400002,((16,42)73.800003,26)58.900002,43)77.300003,32,33,(34,159)96.300003,36,215,(216,217)98.000000)60.000000,((((((152,154)79.099998,156)98.000000,(153,155)100.000000)67.000000,(157,158)99.000000)…
End;
