# Supplementary material for: Rapid progress on the vertebrate tree of life
Source: BMC Biol. 2010 Mar 8;8:19. doi: 10.1186/1741-7007-8-19 (PMC2842240; doi:10.1186/1741-7007-8-19)
Supplement: Additional file 3 — Phylogenies for 100 vertebrate clades A zip file containing the majority rule bootstrap consensus phylogenies for each of the clades that we analysed. These require freely available tree viewing software, such as FigTree or TreeView. [file 1741-7007-8-19-S3.ZIP › Supplementary_tree_files/Viperidae.con.tre]

#NEXUS
Begin trees; [Treefile saved Tue Oct 7 07:17:51 2008]
	Translate
		1 Adenorhinos_barbouri,
		2 Agkistrodon_bilineatus,
		3 Agkistrodon_contortrix,
		4 Agkistrodon_piscivorus,
		5 Agkistrodon_taylori,
		6 Atheris_ceratophora,
		7 Atheris_chlorechis,
		8 Atheris_desaixi,
		9 Atheris_hispida,
		10 Atheris_nitschei,
		11 Atheris_squamigera,
		12 Atropoides_nummifer,
		13 Atropoides_occiduus,
		14 Atropoides_olmec,
		15 Atropoides_picadoi,
		16 Bitis_arietans,
		17 Bitis_atropos,
		18 Bitis_caudalis,
		19 Bitis_cornuta,
		20 Bitis_gabonica,
		21 Bitis_nasicornis,
		22 Bitis_peringueyi,
		23 Bitis_rhinoceros,
		24 Bitis_worthingtoni,
		25 Bothriechis_aurifer,
		26 Bothriechis_bicolor,
		27 Bothriechis_lateralis,
		28 Bothriechis_marchi,
		29 Bothriechis_nigroviridis,
		30 Bothriechis_rowleyi,
		31 Bothriechis_schlegelii,
		32 Bothriechis_supercilliaris,
		33 Bothriechis_thalassinus,
		34 Bothriopsis_bilineata,
		35 Bothriopsis_chloromelas,
		36 Bothriopsis_taeniata,
		37 Bothrocophias_hyoprora,
		38 Bothrocophias_microphthalmus,
		39 Bothrops_alcatraz,
		40 Bothrops_alternatus,
		41 Bothrops_ammodytoides,
		42 Bothrops_asper,
		43 Bothrops_atrox,
		44 Bothrops_bilineatus,
		45 Bothrops_brazili,
		46 Bothrops_campbelli,
		47 Bothrops_caribbaeus,
		48 Bothrops_colombiensis,
		49 Bothrops_cotiara,
		50 Bothrops_diporus,
		51 Bothrops_erythromelas,
		52 Bothrops_fonsecai,
		53 Bothrops_insularis,
		54 Bothrops_isabelae,
		55 Bothrops_itapetiningae,
		56 Bothrops_jararaca,
		57 Bothrops_jararacussu,
		58 Bothrops_lanceolatus,
		59 Bothrops_leucurus,
		60 Bothrops_marajoensis,
		61 Bothrops_moojeni,
		62 Bothrops_neuwiedi,
		63 Bothrops_osbornei,
		64 Bothrops_pictus,
		65 Bothrops_pleuroxanthus,
		66 Bothrops_pulcher,
		67 Bothrops_punctatus,
		68 Bothrops_taeniatus,
		69 Bothrops_xanthogrammus,
		70 Calloselasma_rhodostoma,
		71 Causus_defilippi,
		72 Causus_resimus,
		73 Causus_rhombeatus,
		74 Cerastes_cerastes,
		75 Cerastes_gasperettii,
		76 Cerastes_vipera,
		77 Cerrophidion_godmani,
		78 Cerrophidion_petlalcalensis,
		79 Cerrophidion_tzotzilorum,
		80 Crotalus_adamanteus,
		81 Crotalus_aquilus,
		82 Crotalus_atrox,
		83 Crotalus_basiliscus,
		84 Crotalus_catalinensis,
		85 Crotalus_cerastes,
		86 Crotalus_durissus,
		87 Crotalus_enyo,
		88 Crotalus_exsul,
		89 Crotalus_horridus,
		90 Crotalus_intermedius,
		91 Crotalus_lepidus,
		92 Crotalus_mitchelli,
		93 Crotalus_molossus,
		94 Crotalus_pricei,
		95 Crotalus_pusillus,
		96 Crotalus_ruber,
		97 Crotalus_scutulatus,
		98 Crotalus_tigris,
		99 Crotalus_tortugensis,
		100 Crotalus_totonacus,
		101 Crotalus_transversus,
		102 Crotalus_triseriatus,
		103 Crotalus_unicolor,
		104 Crotalus_vegrandis,
		105 Crotalus_viridis,
		106 Crotalus_willardi,
		107 Cryptelytrops_albolabris,
		108 Cryptelytrops_andersonii,
		109 Cryptelytrops_cantori,
		110 Cryptelytrops_erythrurus,
		111 Cryptelytrops_fasciatus,
		112 Cryptelytrops_insularis,
		113 Cryptelytrops_kanburiensis,
		114 Cryptelytrops_macrops,
		115 Cryptelytrops_purpureomaculatus,
		116 Cryptelytrops_septentrionalis,
		117 Cryptelytrops_venustus,
		118 Daboia_russellii,
		119 Deinagkistrodon_acutus,
		120 Echis_carinatus,
		121 Echis_coloratus,
		122 Echis_multisquamatus,
		123 Echis_ocellatus,
		124 Echis_pyramidum,
		125 Eristicophis_macmahoni,
		126 Garthius_chaseni,
		127 Gloydius_blomhoffi,
		128 Gloydius_halys,
		129 Gloydius_intermedius,
		130 Gloydius_qinlingensis,
		131 Gloydius_shedaoensis,
		132 Gloydius_strauchii,
		133 Gloydius_ussuriensis,
		134 Himalayophis_tibetanus,
		135 Hypnale_hypnale,
		136 Lachesis_muta,
		137 Lachesis_stenophrys,
		138 Macrovipera_deserti,
		139 Macrovipera_lebetina,
		140 Macrovipera_mauritanica,
		141 Macrovipera_schweizeri,
		142 Ophryacus_melanurus,
		143 Ophryacus_undulatus,
		144 Ovophis_monticola,
		145 Ovophis_okinavensis,
		146 Parias_flavomaculatus,
		147 Parias_hageni,
		148 Parias_malcolmi,
		149 Parias_schultzei,
		150 Parias_sumatranus,
		151 Popeia_popeiorum,
		152 Popeia_sabahi,
		153 Porthidium_dunni,
		154 Porthidium_hespere,
		155 Porthidium_hyoprora,
		156 Porthidium_lansbergii,
		157 Porthidium_nasutum,
		158 Porthidium_ophryomegas,
		159 Porthidium_porrasi,
		160 Porthidium_yucatanicum,
		161 Protobothrops_cornutus,
		162 Protobothrops_elegans,
		163 Protobothrops_jerdonii,
		164 Protobothrops_mucrosquamatus,
		165 Protobothrops_xiangchengensis,
		166 Pseudocerastes_persicus,
		167 Sistrurus_catenatus,
		168 Sistrurus_miliarius,
		169 Sistrurus_ravus,
		170 Triceratolepidophis_sieversorum,
		171 Trimeresurus_borneensis,
		172 Trimeresurus_flavoviridis,
		173 Trimeresurus_gracilis,
		174 Trimeresurus_gramineus,
		175 Trimeresurus_jerdonii,
		176 Trimeresurus_malabaricus,
		177 Trimeresurus_monticola,
		178 Trimeresurus_puniceus,
		179 Trimeresurus_tokarensis,
		180 Trimeresurus_trigonocephalus,
		181 Trimeresurus_wiroti,
		182 Tropidolaemus_wagleri,
		183 Vipera_albizona,
		184 Vipera_ammodytes,
		185 Vipera_aspis,
		186 Vipera_barani,
		187 Vipera_berus,
		188 Vipera_bornmuelleri,
		189 Vipera_bulgardaghica,
		190 Vipera_dinniki,
		191 Vipera_kaznakovi,
		192 Vipera_latastei,
		193 Vipera_nikolskii,
		194 Vipera_palaestinae,
		195 Vipera_raddei,
		196 Vipera_seoanei,
		197 Vipera_ursinii,
		198 Vipera_wagneri,
		199 Vipera_xanthina,
		200 Viridovipera_gumprechti,
		201 Viridovipera_medoensis,
		202 Viridovipera_stejnegeri,
		203 Viridovipera_vogeli,
		204 Zhaoermia_mangshanensis
		;
tree PAUP_1 = [&U] (1,(((((2,5)100.000000,4)81.900002,3)98.000000,(((12,14)86.900002,13)100.000000,15,(77,(78,79)100.000000)86.900002,((153,154)74.000000,((((156,159)99.000000,157)96.000000,160)100.000000,158)53.799999)88.000000)84.900002,(((25,30)59.900002,26,(28,33)100.000000)100.000000,27,29)100.000000,(31,32)99.800003,((34,44)99.900002,(35,(36,68)100.000000)65.800003,((37,155)100.000000,65)71…
End;
