# Supplementary material for: Rapid progress on the vertebrate tree of life
Source: BMC Biol. 2010 Mar 8;8:19. doi: 10.1186/1741-7007-8-19 (PMC2842240; doi:10.1186/1741-7007-8-19)
Supplement: Additional file 3 — Phylogenies for 100 vertebrate clades A zip file containing the majority rule bootstrap consensus phylogenies for each of the clades that we analysed. These require freely available tree viewing software, such as FigTree or TreeView. [file 1741-7007-8-19-S3.ZIP › Supplementary_tree_files/Xenarthra.con.tre]

#NEXUS 

Begin trees;  [Treefile saved Mon Nov 10 18:01:23 2008]


	Translate
		1 Bradypus_torquatus,
		2 Bradypus_tridactylus,
		3 Bradypus_variegatus,
		4 Cabassous_unicinctus,
		5 Chaetophractus_vellerosus,
		6 Chaetophractus_villosus,
		7 Chlamyphorus_truncatus,
		8 Choloepus_didactylus,
		9 Cyclopes_didactylus,
		10 Dasypus_kappleri,
		11 Euphractus_sexcinctus,
		12 Mylodon_darwinii,
		13 Myrmecophaga_tridactyla,
		14 Priodontes_maximus,
		15 Tamandua_tetradactyla,
		16 Tolypeutes_tricinctus,
		17 Zaedyus_pichiy
		;
tree PAUP_1 = [&U] (1,(2,3)100.000000,((((((4,16)81.071426,14)100.000000,(((5,17)95.833336,(6,11)75.750000)92.761902,7)69.357140)100.000000,10)100.000000,(9,(13,15)100.000000)100.000000)100.000000,(8,12)70.000000)65.000000)0;
End;
