# Supplementary material for: Rapid progress on the vertebrate tree of life
Source: BMC Biol. 2010 Mar 8;8:19. doi: 10.1186/1741-7007-8-19 (PMC2842240; doi:10.1186/1741-7007-8-19)
Supplement: Additional file 3 — Phylogenies for 100 vertebrate clades A zip file containing the majority rule bootstrap consensus phylogenies for each of the clades that we analysed. These require freely available tree viewing software, such as FigTree or TreeView. [file 1741-7007-8-19-S3.ZIP › Supplementary_tree_files/Xenodontinae.con.tre]

#NEXUS
Begin trees; [Treefile saved Mon Nov 10 15:35:41 2008]
	Translate
		1 Alsophis_antiguae,
		2 Alsophis_antillensis,
		3 Alsophis_cantherigerus,
		4 Alsophis_elegans,
		5 Alsophis_portoricensis,
		6 Alsophis_vudii,
		7 Antillophis_andreae,
		8 Antillophis_parvifrons,
		9 Arrhyton_calliaemum,
		10 Arrhyton_dolichura,
		11 Arrhyton_exiguum,
		12 Arrhyton_funereum,
		13 Arrhyton_landoi,
		14 Arrhyton_polylepis,
		15 Arrhyton_procerum,
		16 Arrhyton_supernum,
		17 Arrhyton_taeniatum,
		18 Arrhyton_tanyplectum,
		19 Arrhyton_vittatum,
		20 Clelia_clelia,
		21 Darlingtonia_haetiana,
		22 Drepanoides_anomalus,
		23 Erythrolamprus_aesculapii,
		24 Farancia_abacura,
		25 Farancia_erytrogramma,
		26 Helicops_angulatus,
		27 Heterodon_nasicus,
		28 Heterodon_platirhinos,
		29 Heterodon_simus,
		30 Hydrodynastes_bicinctus,
		31 Hydrops_triangularis,
		32 Hypsirhynchus_ferox,
		33 Hypsirhynchus_scalaris,
		34 Ialtris_dorsalis,
		35 Liophis_breviceps,
		36 Liophis_juliae,
		37 Liophis_miliaris,
		38 Liophis_reginae,
		39 Liophis_typhlus,
		40 Oxyrhopus_formosus,
		41 Oxyrhopus_melanogenys,
		42 Oxyrhopus_rhombifer,
		43 Philodryas_baroni,
		44 Philodryas_olfersii,
		45 Philodryas_patagoniensis,
		46 Philodryas_viridissimus,
		47 Pseudoboa_coronata,
		48 Pseudoboa_neuwiedii,
		49 Pseudoboa_nigra,
		50 Pseudoeryx_plicatilis,
		51 Siphlophis_cervinus,
		52 Siphlophis_compressus,
		53 Tropidodryas_serra,
		54 Uromacer_catesbyi,
		55 Uromacer_frenatus,
		56 Waglerophis_merremi,
		57 Xenodon_severus,
		58 Xenodon_werneri,
		59 Xenoxybelis_argenteus
		;
tree PAUP_1 = [&U] (1,2,((3,6)99.900002,4,5,7,8,(9,(12,14)99.800003)83.900002,((10,18)51.700001,15)92.400002,11,13,16,17,19,((((20,(47,48,49)59.299999)64.300003,22)85.400002,(40,(41,56)72.533333)59.799999,(51,52)92.599998)90.400002,30)50.500000,21,(((23,36)51.000000,35,37,38,39)97.099998,((42,58)90.300003,57)81.199997)95.300003,((24,25)97.000000,((27,29)99.800003,28)97.699997)50.200001,(26,31,50)…
End;
