# Supplementary material for: Rapid progress on the vertebrate tree of life
Source: BMC Biol. 2010 Mar 8;8:19. doi: 10.1186/1741-7007-8-19 (PMC2842240; doi:10.1186/1741-7007-8-19)
Supplement: Additional file 3 — Phylogenies for 100 vertebrate clades A zip file containing the majority rule bootstrap consensus phylogenies for each of the clades that we analysed. These require freely available tree viewing software, such as FigTree or TreeView. [file 1741-7007-8-19-S3.ZIP › Supplementary_tree_files/Zoarcoidei.con.tre]

#NEXUS
Begin trees; [Treefile saved Mon Nov 10 15:27:47 2008]
	Translate
		1 Anarhichas_lupus,
		2 Anarhichas_minor,
		3 Anarrhichthys_ocellatus,
		4 Anoplarchus_purpurescens,
		5 Apodichthys_flavidus,
		6 Apodichthys_fucorum,
		7 Austrolycus_depressiceps,
		8 Austrolycus_laticinctus,
		9 Bothrocarina_microcephala,
		10 Bothrocarina_nigrocaudata,
		11 Cebidichthys_violaceus,
		12 Chirolophis_decoratus,
		13 Chirolophis_nugator,
		14 Cryptacanthodes_giganteus,
		15 Dictyosoma_burgeri,
		16 Esselenichthys_carli,
		17 Gymnelopsis_ochotensis,
		18 Hadropareia_middendorfii,
		19 Iluocoetes_fimbriatus,
		20 Kasatkia_seigeli,
		21 Lumpenus_sagitta,
		22 Lycenchelys_crotalinus,
		23 Lycenchelys_muraena,
		24 Lycenchelys_sarsii,
		25 Lycodapus_fierasfer,
		26 Lycodes_adolfi,
		27 Lycodes_albonotatus,
		28 Lycodes_brevicauda,
		29 Lycodes_brevipes,
		30 Lycodes_concolor,
		31 Lycodes_cortezianus,
		32 Lycodes_diapterus,
		33 Lycodes_esmarkii,
		34 Lycodes_eudipleurostictus,
		35 Lycodes_fulvus,
		36 Lycodes_knipowitschi,
		37 Lycodes_luetkenii,
		38 Lycodes_mcallisteri,
		39 Lycodes_multifasciatus,
		40 Lycodes_nakamurae,
		41 Lycodes_paamiuti,
		42 Lycodes_pacificus,
		43 Lycodes_palearis,
		44 Lycodes_pallidus,
		45 Lycodes_raridens,
		46 Lycodes_reticulatus,
		47 Lycodes_rossi,
		48 Lycodes_seminudus,
		49 Lycodes_soldatovi,
		50 Lycodes_terraenovae,
		51 Lycodes_vahlii,
		52 Lycodes_yamatoi,
		53 Lycodichthys_dearborni,
		54 Lyconema_barbatum,
		55 Magadanichthys_skopetsi,
		56 Pachycara_brachycephalum,
		57 Pachycara_thermophilum,
		58 Pholidapus_dybowskii,
		59 Pholis_gunnellus,
		60 Pholis_ornata,
		61 Plectobranchus_evides,
		62 Stichaeus_grigorjewi,
		63 Zaprora_silenus,
		64 Zoarces_elongatus,
		65 Zoarces_viviparus
		;
tree PAUP_1 = [&U] (1,2,(3,(4,(12,13)50.700001)70.300003,((5,6)89.000000,(59,60)69.099998)80.000000,7,((8,19)78.199997,57)56.200001,(9,10)90.199997,11,14,15,16,17,(18,55)92.099998,20,21,22,(23,24)93.099998,25,((26,50)89.500000,33)60.200001,27,((28,36)94.500000,45)53.000000,29,(30,49)61.000000,(31,42)99.000000,(32,54)53.900002,34,35,37,38,39,40,41,43,44,(46,47)85.500000,48,51,52,53,56,(((58,62)72.…
End;
